# Supplementary material for: 2,7-Dibromo-9,9-bis­[(pyridin-1-ium-4-yl)meth­yl]fluorene dinitrate
Source: Acta Crystallogr Sect E Struct Rep Online. 2010 Jan 9;66(Pt 2):o251. doi: 10.1107/S1600536809054828 (PMC2979851; doi:10.1107/S1600536809054828)
Supplement: Supplementary file 1 [file e-66-0o251-sup1.cif]

##############################################################################
###                                                                        ###
###        Electronic paper (Acta Crystallographica Section E)             ###
###                                                                        ###
##############################################################################
#                                                                            #
# This CIF contains the data in a paper accepted for publication in Acta     #
# Crystallographica Section E. It conforms to the requirements of Notes      #
# for Authors for Section E, and has been peer reviewed under the auspices   #
# of the IUCr Commission on Journals.                                        #
#                                                                            #
# Full details of the Crystallographic Information File format               #
# are given in the paper "The Crystallographic Information File (CIF):       #
# a New Standard Archive File for Crystallography" by S. R. Hall, F. H.      #
# Allen and I. D. Brown [Acta Cryst. (1991), A47, 655-685].                  #
#                                                                            #
# The current version of the core CIF dictionary is obtainable from          #
# ftp://ftp.iucr.org/pub/cif_core.dic. The current version number is 2.4.    #
#                                                                            #
# Software is freely available for graphical display of the structure(s) in  #
# this CIF.  For information consult the CIF home page http://www.iucr.org/  #
# cif/home.html                                                              #
#                                                                            #
# This file may be used for bona fide research purposes within the           #
# scientific community so long as proper attribution is given to the journal # 
# article from which it was obtained.                                        #
#                                                                            #
##############################################################################
                                             
data_global
_audit_creation_method     'form.cif (version 2.0)'
_journal_data_validation_number     ?
_journal_date_recd_electronic     2009-11-13
_journal_date_accepted     2009-12-21
_journal_name_full     'Acta Crystallographica, Section E'
_journal_year     2010
_journal_volume     66
_journal_issue      2
_journal_page_first     o251
_journal_page_last     o251
_journal_paper_category     QO
_journal_coeditor_code     LH2955
_publ_contact_author_name     'Fang-Fang Jian'
_publ_contact_author_address
;
Microscale Science Institute,
Weifang University,
Weifang 261061,
People's Republic of China
;
_publ_contact_author_email     'ffjian2008@163.com'
_publ_contact_author_fax     '86-0536-8785802'
_publ_contact_author_phone     '86-0536-8785802'
_publ_section_title
;
2,7-Dibromo-9,9-bis[(pyridin-1-ium-4-yl)methyl]fluorene dinitrate
;
loop_
    _publ_author_name
    _publ_author_address
    'Fang-Fang Jian'
;
  Microscale Science Institute,
  Weifang University,
  Weifang 261061,
  People's Republic of China
;
    'Shan-Shan Zhao'
;
  New Materials and Function Coordination Chemistry Laboratory,
  Qingdao University of Science and Technology,
  Qingdao 266042,
  People's Republic of China
;
    'Huan-Mei Guo'
;
  Microscale Science Institute,
  Weifang University,
  Weifang 261061,
  People's Republic of China
;
    'Yu-Feng Li'
;
  Microscale Science Institute,
  Weifang University,
  Weifang 261061,
  People's Republic of China
;
    'Pu-Su Zhao'
;
  New Materials and Function Coordination Chemistry Laboratory,
  Qingdao University of Science and Technology,
  Qingdao 266042,
  People's Republic of China
;
data_I
_audit_creation_method     SHELXL-97
_chemical_name_systematic
;
2,7-Dibromo-9,9-bis[(pyridin-1-ium-4-yl)methyl]fluorene dinitrate
;
_chemical_name_common     ?
_chemical_formula_moiety     'C25 H20 Br2 N2 2+, 2(N O3 -)'
_chemical_formula_sum     'C25 H20 Br2 N4 O6'
_chemical_formula_iupac     'C25 H20 Br2 N2 2+, 2N O3 -'
_chemical_formula_weight     632.27
_chemical_melting_point     ?
_symmetry_cell_setting     'Orthorhombic'
_symmetry_space_group_name_H-M     'F d d 2'
_symmetry_space_group_name_Hall     'F 2 -2d'
loop_
    _symmetry_equiv_pos_as_xyz
    'x, y, z'
    '-x, -y, z'
    '-x+1/4, y+1/4, z+1/4'
    'x+3/4, -y+3/4, z+1/4'
    'x, y+1/2, z+1/2'
    '-x, -y+1/2, z+1/2'
    '-x+1/4, y+3/4, z+3/4'
    'x+3/4, -y+5/4, z+3/4'
    'x+1/2, y, z+1/2'
    '-x+1/2, -y, z+1/2'
    '-x+3/4, y+1/4, z+3/4'
    'x+5/4, -y+3/4, z+3/4'
    'x+1/2, y+1/2, z'
    '-x+1/2, -y+1/2, z'
    '-x+3/4, y+3/4, z+1/4'
    'x+5/4, -y+5/4, z+1/4'
_cell_length_a     14.874(3)
_cell_length_b     33.592(7)
_cell_length_c     10.720(2)
_cell_angle_alpha     90.00
_cell_angle_beta     90.00
_cell_angle_gamma     90.00
_cell_volume     5356.2(18)
_cell_formula_units_Z     8
_cell_measurement_reflns_used     2016
_cell_measurement_theta_min     3.3
_cell_measurement_theta_max     27.9
_cell_measurement_temperature     293(2)
_exptl_crystal_description     block
_exptl_crystal_colour     yellow
_exptl_crystal_size_max     0.25
_exptl_crystal_size_mid     0.20
_exptl_crystal_size_min     0.18
_exptl_crystal_density_diffrn     1.568
_exptl_crystal_density_meas     ?
_exptl_crystal_density_method     'not measured'
_exptl_crystal_F_000     2528
_exptl_absorpt_coefficient_mu     3.073
_exptl_absorpt_correction_type     multi-scan
_exptl_absorpt_process_details     '(SADABS; Sheldrick, 1996)'
_exptl_absorpt_correction_T_min     0.5138
_exptl_absorpt_correction_T_max     0.6077
_exptl_special_details
;
 ?
;
_diffrn_ambient_temperature     293(2)
_diffrn_radiation_type     MoK\a
_diffrn_radiation_wavelength     0.71073
_diffrn_radiation_source     'fine-focus sealed tube'
_diffrn_radiation_monochromator     graphite
_diffrn_measurement_device_type     'Bruker SMART CCD'
_diffrn_measurement_method     '\f scans and \w scans with \k offsets'
_diffrn_detector_area_resol_mean     ?
_diffrn_reflns_number     12890
_diffrn_reflns_av_R_equivalents     0.0650
_diffrn_reflns_av_sigmaI/netI     0.0817
_diffrn_reflns_theta_min     3.00
_diffrn_reflns_theta_max     27.48
_diffrn_reflns_theta_full     27.48
_diffrn_measured_fraction_theta_max     0.998
_diffrn_measured_fraction_theta_full     0.998
_diffrn_reflns_limit_h_min     -18
_diffrn_reflns_limit_h_max     19
_diffrn_reflns_limit_k_min     -43
_diffrn_reflns_limit_k_max     42
_diffrn_reflns_limit_l_min     -13
_diffrn_reflns_limit_l_max     13
_refine_special_details
;
 Refinement of F^2^ against ALL reflections.  The weighted R-factor wR and
 goodness of fit S are based on F^2^, conventional R-factors R are based
 on F, with F set to zero for negative F^2^. The threshold expression of
 F^2^ > 2sigma(F^2^) is used only for calculating R-factors(gt) etc. and is
 not relevant to the choice of reflections for refinement.  R-factors based
 on F^2^ are statistically about twice as large as those based on F, and R-
 factors based on ALL data will be even larger.
;
_reflns_number_total     3053
_reflns_number_gt     1355
_reflns_threshold_expression     'I>2\s(I)'
_refine_ls_structure_factor_coef     Fsqd
_refine_ls_matrix_type     full
_refine_ls_R_factor_all     0.1256
_refine_ls_R_factor_gt     0.0414
_refine_ls_wR_factor_gt     0.0868
_refine_ls_wR_factor_ref     0.1143
_refine_ls_goodness_of_fit_ref     0.911
_refine_ls_restrained_S_all     0.916
_refine_ls_number_reflns     3053
_refine_ls_number_parameters     238
_refine_ls_number_restraints     77
_refine_ls_hydrogen_treatment     mixed
_refine_ls_weighting_scheme     calc
_refine_ls_weighting_details
                 'calc w=1/[\s^2^(Fo^2^)+(0.0494P)^2^] where P=(Fo^2^+2Fc^2^)/3'
_atom_sites_solution_hydrogens     geom
_atom_sites_solution_primary     direct
_atom_sites_solution_secondary     difmap
_refine_ls_shift/su_max     0.000
_refine_ls_shift/su_mean     0.000
_refine_diff_density_max     0.195
_refine_diff_density_min     -0.176
_refine_ls_extinction_method     none
_refine_ls_extinction_coef     ?
_refine_ls_abs_structure_details     'Flack (1983), 1443 Friedel pairs'
_refine_ls_abs_structure_Flack     0.002(14)
loop_
    _atom_type_symbol
    _atom_type_description
    _atom_type_scat_dispersion_real
    _atom_type_scat_dispersion_imag
    _atom_type_scat_source
    'C' 'C' 0.0033 0.0016
                         'International Tables Vol C Tables 4.2.6.8 and 6.1.1.4'
    'H' 'H' 0.0000 0.0000
                         'International Tables Vol C Tables 4.2.6.8 and 6.1.1.4'
    'Br' 'Br' -0.2901 2.4595
                         'International Tables Vol C Tables 4.2.6.8 and 6.1.1.4'
    'N' 'N' 0.0061 0.0033
                         'International Tables Vol C Tables 4.2.6.8 and 6.1.1.4'
    'O' 'O' 0.0106 0.0060
                         'International Tables Vol C Tables 4.2.6.8 and 6.1.1.4'
_computing_data_collection     'SMART (Bruker, 1997)'
_computing_cell_refinement     'SAINT (Bruker, 1997)'
_computing_data_reduction     'SAINT (Bruker, 1997)'
_computing_structure_solution     'SHELXS97 (Sheldrick, 2008)'
_computing_structure_refinement     'SHELXL97 (Sheldrick, 2008)'
_computing_molecular_graphics     'PLATON (Spek, 2009)'
_computing_publication_material     'SHELXTL (Sheldrick, 2008)'
loop_
    _atom_site_type_symbol
    _atom_site_label
    _atom_site_fract_x
    _atom_site_fract_y
    _atom_site_fract_z
    _atom_site_U_iso_or_equiv
    _atom_site_adp_type
    _atom_site_calc_flag
    _atom_site_refinement_flags
    _atom_site_occupancy
    _atom_site_disorder_assembly
    _atom_site_disorder_group
    Br Br1 0.5373(4) 0.34967(12) 1.0031(6) 0.177(2) Uani d PU 0.50 A -1
    Br Br2 0.4644(3) 0.66079(12) 0.9441(5) 0.1266(12) Uani d PU 0.50 A -1
    C C1 0.5000 0.5000 0.8526(6) 0.0493(14) Uani d S 1 . .
    C C2 0.5086(13) 0.4687(4) 0.9446(10) 0.074(3) Uani d PGU 0.50 A -1
    C C3 0.5195(12) 0.4279(4) 0.9302(8) 0.082(3) Uani d PGU 0.50 A -1
    H H3A 0.5215 0.4168 0.8508 0.099 Uiso calc PR 0.50 A -1
    C C4 0.5274(9) 0.4036(3) 1.0347(11) 0.085(3) Uani d PGU 0.50 A -1
    C C5 0.5244(7) 0.4202(2) 1.1534(9) 0.086(3) Uani d PGU 0.50 A -1
    H H5A 0.5297 0.4039 1.2233 0.103 Uiso calc PR 0.50 A -1
    C C6 0.5136(7) 0.4610(3) 1.1677(9) 0.085(3) Uani d PGU 0.50 A -1
    H H6A 0.5116 0.4721 1.2472 0.101 Uiso calc PR 0.50 A -1
    C C7 0.5057(10) 0.4853(2) 1.0633(12) 0.074(3) Uani d PGU 0.50 A -1
    C C8 0.4931(10) 0.5280(2) 1.0631(10) 0.066(2) Uani d PGU 0.50 A -1
    C C9 0.4851(7) 0.5582(2) 1.1511(8) 0.075(2) Uani d PGU 0.50 A -1
    H H9A 0.4857 0.5521 1.2357 0.090 Uiso calc PR 0.50 A -1
    C C10 0.4761(7) 0.5975(2) 1.1126(8) 0.077(2) Uani d PGU 0.50 A -1
    H H10A 0.4708 0.6177 1.1715 0.093 Uiso calc PR 0.50 A -1
    C C11 0.4752(8) 0.6066(3) 0.9861(8) 0.067(2) Uani d PGU 0.50 A -1
    C C12 0.4832(11) 0.5765(3) 0.8981(7) 0.063(2) Uani d PGU 0.50 A -1
    H H12A 0.4826 0.5826 0.8135 0.075 Uiso calc PR 0.50 A -1
    C C13 0.4922(12) 0.5371(3) 0.9366(9) 0.058(2) Uani d PGU 0.50 A -1
    N N1 0.8313(2) 0.53409(10) 0.9320(5) 0.0682(11) Uani d . 1 A .
    C C14 0.58325(19) 0.50368(11) 0.7642(5) 0.0510(9) Uani d . 1 A .
    H H14A 0.5919 0.4785 0.7217 0.061 Uiso calc R 1 . .
    H H14B 0.5705 0.5237 0.7013 0.061 Uiso calc R 1 . .
    C C15 0.6693(2) 0.51471(10) 0.8298(4) 0.0467(9) Uani d . 1 . .
    C C16 0.7043(2) 0.55303(12) 0.8175(6) 0.0694(14) Uani d . 1 A .
    H H16A 0.6722 0.5724 0.7744 0.083 Uiso calc R 1 . .
    C C17 0.7869(3) 0.56209(14) 0.8696(6) 0.0766(15) Uani d . 1 . .
    H H17A 0.8111 0.5875 0.8610 0.092 Uiso calc R 1 A .
    C C18 0.8004(2) 0.49768(12) 0.9466(6) 0.0690(13) Uani d . 1 . .
    H H18A 0.8341 0.4790 0.9900 0.083 Uiso calc R 1 A .
    C C19 0.7187(2) 0.48735(11) 0.8980(5) 0.0589(11) Uani d . 1 A .
    H H19A 0.6963 0.4618 0.9108 0.071 Uiso calc R 1 . .
    O O1 0.5248(7) 0.3942(3) 0.4656(13) 0.111(4) Uani d PD 0.50 B 1
    O O2 0.4986(12) 0.4542(5) 0.5171(11) 0.045(3) Uani d PD 0.50 B 1
    O O3 0.4155(14) 0.4101(6) 0.5905(15) 0.076(4) Uani d PD 0.50 B 1
    N N2 0.4807(2) 0.41997(11) 0.52359(13) 0.0733(12) Uani d D 1 . .
    O O1A 0.5534(7) 0.4013(4) 0.5514(14) 0.151(7) Uani d PD 0.50 B 2
    O O2A 0.4890(13) 0.4546(6) 0.4700(11) 0.055(3) Uani d PD 0.50 B 2
    O O3A 0.4017(12) 0.4069(6) 0.5454(15) 0.060(3) Uani d PD 0.50 B 2
    H H1N 0.883(3) 0.5389(11) 0.968(5) 0.078(13) Uiso d . 1 . .
loop_
    _atom_site_aniso_label
    _atom_site_aniso_U_11
    _atom_site_aniso_U_22
    _atom_site_aniso_U_33
    _atom_site_aniso_U_12
    _atom_site_aniso_U_13
    _atom_site_aniso_U_23
    Br1 0.170(2) 0.098(2) 0.262(6) 0.0198(17) 0.038(3) 0.097(3)
    Br2 0.1092(12) 0.0779(15) 0.193(4) 0.0056(9) -0.0114(15) -0.0480(15)
    C1 0.037(2) 0.063(3) 0.048(4) -0.002(2) 0.000 0.000
    C2 0.050(5) 0.108(6) 0.064(5) 0.002(5) 0.008(5) 0.028(5)
    C3 0.061(5) 0.113(6) 0.073(6) -0.001(5) 0.012(5) 0.034(5)
    C4 0.073(5) 0.111(5) 0.071(6) 0.003(5) 0.008(5) 0.041(5)
    C5 0.079(5) 0.109(6) 0.070(5) 0.002(4) 0.004(4) 0.034(5)
    C6 0.072(4) 0.114(6) 0.068(5) 0.005(5) 0.005(4) 0.030(5)
    C7 0.052(4) 0.111(6) 0.057(5) 0.001(5) 0.004(4) 0.032(5)
    C8 0.057(4) 0.094(5) 0.048(5) -0.007(4) 0.002(4) -0.023(4)
    C9 0.073(4) 0.097(5) 0.055(5) 0.000(4) 0.005(4) -0.025(4)
    C10 0.074(4) 0.098(5) 0.060(5) 0.001(4) 0.003(4) -0.021(4)
    C11 0.060(4) 0.085(4) 0.056(5) 0.001(4) 0.003(4) -0.028(4)
    C12 0.052(4) 0.078(4) 0.058(5) -0.001(4) 0.000(4) -0.019(4)
    C13 0.047(4) 0.079(4) 0.049(5) -0.002(4) 0.002(4) -0.018(4)
    N1 0.0453(18) 0.082(3) 0.078(3) -0.0047(17) -0.0146(19) -0.004(2)
    C14 0.0398(15) 0.064(2) 0.049(3) -0.0031(16) 0.0002(16) 0.0011(19)
    C15 0.0409(17) 0.0531(19) 0.046(3) 0.0005(15) 0.0012(17) 0.0044(18)
    C16 0.052(2) 0.059(2) 0.097(4) -0.0097(17) -0.015(2) 0.016(2)
    C17 0.057(2) 0.069(3) 0.104(5) -0.0135(19) -0.020(2) 0.004(3)
    C18 0.052(2) 0.073(3) 0.082(4) 0.0064(18) -0.016(2) 0.007(3)
    C19 0.049(2) 0.056(2) 0.072(3) 0.0011(16) -0.0079(19) 0.003(2)
    O1 0.090(8) 0.061(4) 0.182(13) 0.012(5) 0.057(7) 0.000(7)
    O2 0.055(6) 0.045(4) 0.036(8) -0.003(3) 0.001(6) -0.004(6)
    O3 0.085(9) 0.075(5) 0.068(12) -0.030(5) 0.023(7) -0.023(8)
    N2 0.061(2) 0.063(3) 0.096(4) 0.0058(19) 0.029(2) 0.002(2)
    O1A 0.064(5) 0.102(8) 0.29(2) 0.016(5) 0.025(8) 0.086(11)
    O2A 0.049(4) 0.072(5) 0.043(9) -0.002(3) -0.004(6) 0.012(7)
    O3A 0.051(5) 0.078(6) 0.051(9) -0.013(4) 0.005(5) -0.018(6)
_geom_special_details
;
 All esds (except the esd in the dihedral angle between two l.s. planes)
 are estimated using the full covariance matrix.  The cell esds are taken
 into account individually in the estimation of esds in distances, angles
 and torsion angles; correlations between esds in cell parameters are only
 used when they are defined by crystal symmetry.  An approximate (isotropic)
 treatment of cell esds is used for estimating esds involving l.s. planes.
;
loop_
    _geom_bond_atom_site_label_1
    _geom_bond_atom_site_label_2
    _geom_bond_site_symmetry_2
    _geom_bond_distance
    _geom_bond_publ_flag
    Br1 C4 . 1.849(9) ?
    Br2 C11 . 1.881(9) ?
    C1 C2 2_665 1.446(9) ?
    C1 C2 . 1.446(9) ?
    C1 C13 . 1.543(8) ?
    C1 C13 2_665 1.543(9) ?
    C1 C14 2_665 1.564(5) ?
    C1 C14 . 1.564(5) ?
    C2 C3 . 1.3900 ?
    C2 C7 . 1.3900 ?
    C3 C4 . 1.3900 ?
    C3 H3A . 0.9300 ?
    C4 C5 . 1.3900 ?
    C5 C6 . 1.3900 ?
    C5 H5A . 0.9300 ?
    C6 C7 . 1.3900 ?
    C6 H6A . 0.9300 ?
    C7 C8 . 1.447(9) ?
    C8 C9 . 1.3900 ?
    C8 C13 . 1.3900 ?
    C9 C10 . 1.3900 ?
    C9 H9A . 0.9300 ?
    C10 C11 . 1.3900 ?
    C10 H10A . 0.9300 ?
    C11 C12 . 1.3900 ?
    C12 C13 . 1.3900 ?
    C12 H12A . 0.9300 ?
    N1 C18 . 1.316(5) ?
    N1 C17 . 1.330(5) ?
    N1 H1N . 0.87(5) ?
    C14 C15 . 1.506(5) ?
    C14 H14A . 0.9700 ?
    C14 H14B . 0.9700 ?
    C15 C19 . 1.386(5) ?
    C15 C16 . 1.395(5) ?
    C16 C17 . 1.384(6) ?
    C16 H16A . 0.9300 ?
    C17 H17A . 0.9300 ?
    C18 C19 . 1.366(5) ?
    C18 H18A . 0.9300 ?
    C19 H19A . 0.9300 ?
    O1 N2 . 1.252(11) ?
    O2 N2 . 1.182(19) ?
    O3 N2 . 1.25(2) ?
    N2 O3A . 1.28(2) ?
    N2 O1A . 1.284(11) ?
    N2 O2A . 1.30(2) ?
loop_
    _geom_angle_atom_site_label_1
    _geom_angle_atom_site_label_2
    _geom_angle_atom_site_label_3
    _geom_angle_site_symmetry_1
    _geom_angle_site_symmetry_3
    _geom_angle
    _geom_angle_publ_flag
    C2 C1 C2 2_665 . 94.1(12) ?
    C2 C1 C13 . . 101.3(5) ?
    C2 C1 C13 2_665 2_665 101.3(6) ?
    C13 C1 C13 . 2_665 108.6(13) ?
    C2 C1 C14 2_665 2_665 113.6(7) ?
    C2 C1 C14 . 2_665 115.2(7) ?
    C13 C1 C14 . 2_665 111.0(7) ?
    C13 C1 C14 2_665 2_665 110.4(11) ?
    C2 C1 C14 2_665 . 115.2(7) ?
    C2 C1 C14 . . 113.6(7) ?
    C13 C1 C14 . . 110.4(6) ?
    C13 C1 C14 2_665 . 111.0(11) ?
    C14 C1 C14 2_665 . 105.4(5) ?
    C3 C2 C7 . . 120.0 ?
    C3 C2 C1 . . 130.7(9) ?
    C7 C2 C1 . . 109.3(9) ?
    C2 C3 C4 . . 120.0 ?
    C2 C3 H3A . . 120.0 ?
    C4 C3 H3A . . 120.0 ?
    C3 C4 C5 . . 120.0 ?
    C3 C4 Br1 . . 115.7(7) ?
    C5 C4 Br1 . . 124.2(7) ?
    C6 C5 C4 . . 120.0 ?
    C6 C5 H5A . . 120.0 ?
    C4 C5 H5A . . 120.0 ?
    C7 C6 C5 . . 120.0 ?
    C7 C6 H6A . . 120.0 ?
    C5 C6 H6A . . 120.0 ?
    C6 C7 C2 . . 120.0 ?
    C6 C7 C8 . . 126.5(11) ?
    C2 C7 C8 . . 113.5(11) ?
    C9 C8 C13 . . 120.0 ?
    C9 C8 C7 . . 137.2(10) ?
    C13 C8 C7 . . 102.8(10) ?
    C10 C9 C8 . . 120.0 ?
    C10 C9 H9A . . 120.0 ?
    C8 C9 H9A . . 120.0 ?
    C9 C10 C11 . . 120.0 ?
    C9 C10 H10A . . 120.0 ?
    C11 C10 H10A . . 120.0 ?
    C12 C11 C10 . . 120.0 ?
    C12 C11 Br2 . . 123.4(5) ?
    C10 C11 Br2 . . 116.6(5) ?
    C11 C12 C13 . . 120.0 ?
    C11 C12 H12A . . 120.0 ?
    C13 C12 H12A . . 120.0 ?
    C12 C13 C8 . . 120.0 ?
    C12 C13 C1 . . 127.0(7) ?
    C8 C13 C1 . . 112.9(7) ?
    C18 N1 C17 . . 122.9(4) ?
    C18 N1 H1N . . 115(3) ?
    C17 N1 H1N . . 122(3) ?
    C15 C14 C1 . . 114.1(4) ?
    C15 C14 H14A . . 108.7 ?
    C1 C14 H14A . . 108.7 ?
    C15 C14 H14B . . 108.7 ?
    C1 C14 H14B . . 108.7 ?
    H14A C14 H14B . . 107.6 ?
    C19 C15 C16 . . 117.6(3) ?
    C19 C15 C14 . . 122.3(3) ?
    C16 C15 C14 . . 120.0(3) ?
    C17 C16 C15 . . 119.8(4) ?
    C17 C16 H16A . . 120.1 ?
    C15 C16 H16A . . 120.1 ?
    N1 C17 C16 . . 119.2(4) ?
    N1 C17 H17A . . 120.4 ?
    C16 C17 H17A . . 120.4 ?
    N1 C18 C19 . . 120.1(4) ?
    N1 C18 H18A . . 119.9 ?
    C19 C18 H18A . . 119.9 ?
    C18 C19 C15 . . 120.3(3) ?
    C18 C19 H19A . . 119.8 ?
    C15 C19 H19A . . 119.8 ?
    O2 N2 O3 . . 117.7(13) ?
    O2 N2 O1 . . 121.8(11) ?
    O3 N2 O1 . . 120.5(11) ?
    O2 N2 O3A . . 123.6(14) ?
    O1 N2 O3A . . 109.5(9) ?
    O2 N2 O1A . . 107.4(9) ?
    O3 N2 O1A . . 113.0(11) ?
    O3A N2 O1A . . 124.4(11) ?
    O3 N2 O2A . . 124.2(15) ?
    O1 N2 O2A . . 110.5(10) ?
    O3A N2 O2A . . 118.4(13) ?
    O1A N2 O2A . . 117.2(11) ?
loop_
    _geom_hbond_atom_site_label_D
    _geom_hbond_atom_site_label_H
    _geom_hbond_atom_site_label_A
    _geom_hbond_site_symmetry_A
    _geom_hbond_distance_DH
    _geom_hbond_distance_HA
    _geom_hbond_distance_DA
    _geom_hbond_angle_DHA
    N1 H1N O2 10_665 0.87(5) 1.85(5) 2.72(2) 170(4)
    N1 H1N O2A 10_665 0.87(5) 1.92(5) 2.73(2) 154(4)
