# Supplementary material for: 2,7-Dibromo-9,9-bis­[(pyridin-1-ium-4-yl)meth­yl]fluorene dinitrate
Source: Acta Crystallogr Sect E Struct Rep Online. 2010 Jan 9;66(Pt 2):o251. doi: 10.1107/S1600536809054828 (PMC2979851; doi:10.1107/S1600536809054828)
Supplement: Supplementary file 2 [file e-66-0o251-Isup2.hkl]

# 
# h,k,l, Fc-squared, Fo-squared, sigma(Fo-squared) and status flag 
# 
data_I
_shelx_title ' I         Fdd2         R = 0.06' 
_shelx_refln_list_code          4 
_shelx_F_calc_maximum      831.50 
_exptl_crystal_F_000      2528.00 
_reflns_d_resolution_high  0.7702 
 
loop_ 
 _symmetry_equiv_pos_as_xyz 
 'x, y, z' 
 '-x, -y, z' 
 '-x+1/4, y+1/4, z+1/4' 
 'x+3/4, -y+3/4, z+1/4' 
 'x, y+1/2, z+1/2' 
 '-x, -y+1/2, z+1/2' 
 '-x+1/4, y+3/4, z+3/4' 
 'x+3/4, -y+5/4, z+3/4' 
 'x+1/2, y, z+1/2' 
 '-x+1/2, -y, z+1/2' 
 '-x+3/4, y+1/4, z+3/4' 
 'x+5/4, -y+3/4, z+3/4' 
 'x+1/2, y+1/2, z' 
 '-x+1/2, -y+1/2, z' 
 '-x+3/4, y+3/4, z+1/4' 
 'x+5/4, -y+5/4, z+1/4' 
 
_cell_length_a    14.8740 
_cell_length_b    33.5920 
_cell_length_c    10.7200 
_cell_angle_alpha  90.000 
_cell_angle_beta   90.000 
_cell_angle_gamma  90.000 
 
_shelx_F_squared_multiplier     1.000 
 
loop_ 
 _refln_index_h 
 _refln_index_k 
 _refln_index_l 
 _refln_F_squared_calc 
 _refln_F_squared_meas 
 _refln_F_squared_sigma 
 _refln_observed_status 
   1   1 -13      213.19      318.53    250.65 o 
   3   1 -13      128.33     -118.97    241.57 o 
   5   1 -13       68.52       79.38    278.10 o 
   1   3 -13       89.51       97.00    215.23 o 
   3   3 -13       75.95      259.64    236.58 o 
   5   3 -13       36.77     -235.71    235.71 o 
   1   5 -13       29.20      225.73    275.71 o 
   3   5 -13      126.50     -175.90    304.69 o 
   5   5 -13        6.86      216.26    253.65 o 
   1   7 -13        9.53     -153.49    282.99 o 
   3   7 -13       85.92      -20.55    245.51 o 
   5   7 -13       15.48     -168.24    270.20 o 
   1   9 -13       18.69      -20.47    268.66 o 
   3   9 -13       20.80       48.37    270.59 o 
   5   9 -13        6.36      198.45    251.36 o 
   1  11 -13       13.41       30.48    263.61 o 
   3  11 -13       13.58      235.51    227.45 o 
   1  13 -13       82.46      149.50    281.57 o 
   3  13 -13        2.23       -8.34    249.66 o 
   1  15 -13       62.92      -16.72    238.06 o 
   0   0 -12      183.34      331.19    495.31 o 
   4   0 -12       32.20      209.08    305.94 o 
   8   0 -12       50.95       81.04    339.54 o 
   2   2 -12       61.59       -8.55    192.00 o 
   4   2 -12       30.88      269.78    211.09 o 
   6   2 -12       56.92      280.26    199.45 o 
   8   2 -12        3.83     -153.44    175.06 o 
   0   4 -12      248.95      643.46    348.05 o 
   2   4 -12        3.01      308.88    245.97 o 
   4   4 -12       39.72       99.07    184.47 o 
   6   4 -12        7.04       18.24    200.11 o 
   8   4 -12        9.27     -105.83    237.70 o 
   2   6 -12       51.96      104.57    197.91 o 
   4   6 -12       43.14     -181.25    191.98 o 
   6   6 -12       12.77       42.79    184.72 o 
   8   6 -12       32.50      -90.21    190.64 o 
   0   8 -12       48.34       88.63    280.30 o 
   2   8 -12       32.20      249.17    201.46 o 
   4   8 -12       20.88      140.40    241.68 o 
   6   8 -12       25.12        8.79    215.33 o 
   8   8 -12       12.25       31.10    197.16 o 
   2  10 -12       11.47      -36.21    200.74 o 
   4  10 -12        4.83     -204.24    204.24 o 
   6  10 -12       47.15       87.97    205.09 o 
   8  10 -12       98.84      353.70    230.30 o 
   0  12 -12       11.95     -156.89    315.73 o 
   2  12 -12        9.97      -43.59    195.08 o 
   4  12 -12       13.10      -72.65    233.85 o 
   6  12 -12       19.81      270.79    257.72 o 
   8  12 -12       29.93      194.62    224.05 o 
   2  14 -12       29.69     -301.26    301.26 o 
   4  14 -12        0.77     -132.21    220.57 o 
   6  14 -12       64.90     -100.71    223.05 o 
   0  16 -12       46.10      421.04    327.20 o 
   2  16 -12       78.42      -44.09    190.86 o 
   4  16 -12       10.53      219.80    263.45 o 
   6  16 -12       71.76      490.09    249.12 o 
   2  18 -12       75.64     -120.97    233.81 o 
   4  18 -12       26.34      -83.57    243.72 o 
   0  20 -12       90.13     -300.72    685.96 o 
   2  20 -12       41.15     -495.19    571.61 o 
   4  20 -12       28.67      269.52    239.34 o 
   1   1 -11       43.77       71.93    227.77 o 
   3   1 -11      379.79      396.73    213.15 o 
   5   1 -11      289.02      302.66    204.86 o 
   7   1 -11       39.67      248.28    198.83 o 
   9   1 -11       20.82      286.88    187.43 o 
  11   1 -11       12.56       70.69    187.12 o 
   1   3 -11       15.92       34.80    176.25 o 
   3   3 -11      260.38      295.34    266.75 o 
   5   3 -11       49.90       56.26    176.05 o 
   7   3 -11       87.33      291.00    187.62 o 
   9   3 -11       46.77      330.97    199.39 o 
  11   3 -11       27.15     -138.80    308.95 o 
   1   5 -11      229.46      248.40    218.32 o 
   3   5 -11      114.68      176.03    179.75 o 
   5   5 -11       93.54      142.44    185.87 o 
   7   5 -11        5.29      -86.80    205.33 o 
   9   5 -11       77.39      123.61    178.30 o 
  11   5 -11       73.41      352.85    242.55 o 
   1   7 -11       59.91      143.49    182.38 o 
   3   7 -11      102.48        8.08    182.86 o 
   5   7 -11        3.57     -211.23    221.95 o 
   7   7 -11      187.97      -38.92    193.83 o 
   9   7 -11       62.31      171.90    196.07 o 
  11   7 -11       35.79       96.25    229.91 o 
   1   9 -11      158.30      127.35    306.68 o 
   3   9 -11       15.96       74.89    195.16 o 
   5   9 -11       30.18       54.18    170.44 o 
   7   9 -11      115.47       81.85    210.68 o 
   9   9 -11       27.98      -15.58    184.29 o 
  11   9 -11       58.49      368.08    198.63 o 
   1  11 -11       63.50      -87.68    184.18 o 
   3  11 -11       12.46     -144.61    185.49 o 
   5  11 -11       20.38      -79.08    206.82 o 
   7  11 -11        9.46      123.07    203.78 o 
   9  11 -11       20.79     -101.69    188.93 o 
   1  13 -11       99.03      165.82    196.36 o 
   3  13 -11       82.66       15.20    232.90 o 
   5  13 -11      199.35      152.53    213.93 o 
   7  13 -11        9.31     -131.90    235.86 o 
   9  13 -11       30.13     -122.84    236.85 o 
   1  15 -11       20.18       88.14    234.50 o 
   3  15 -11       23.75       68.05    177.31 o 
   5  15 -11       53.21        8.30    240.25 o 
   7  15 -11        5.52      -45.68    491.42 o 
   9  15 -11       28.42      419.51    395.38 o 
   1  17 -11       10.98     -120.57    187.31 o 
   3  17 -11        0.20     -119.17    359.90 o 
   5  17 -11      123.22      429.51    232.29 o 
   7  17 -11       17.79     -149.47    185.53 o 
   9  17 -11        4.55       77.18    183.01 o 
   1  19 -11       68.53     -290.12    290.12 o 
   3  19 -11       12.17      -64.42    213.03 o 
   5  19 -11       73.70      187.90    220.18 o 
   7  19 -11       26.04      271.60    279.67 o 
   1  21 -11       45.70     -192.80    699.23 o 
   3  21 -11       33.01       -6.24    381.30 o 
   5  21 -11       15.16      680.54    379.09 o 
   7  21 -11        3.21      163.87    341.88 o 
   1  23 -11        7.82      474.23    499.24 o 
   3  23 -11       25.11      147.53    416.08 o 
   5  23 -11        3.40      166.00    396.81 o 
   1  25 -11       39.56       42.96    460.34 o 
   3  25 -11       15.26      -77.74    753.58 o 
   2   0 -10      827.36      823.35    305.60 o 
   6   0 -10     1599.88     1956.42    350.61 o 
  10   0 -10      470.22      194.88    316.11 o 
   0   2 -10     1275.13      920.67    313.69 o 
   2   2 -10        1.55        3.91    163.20 o 
   4   2 -10      154.47      111.61    215.06 o 
   6   2 -10      121.26      239.48    186.14 o 
   8   2 -10      114.88      111.57    165.19 o 
  10   2 -10       11.80       -6.85    152.56 o 
  12   2 -10      307.53      240.33    271.82 o 
   2   4 -10     1150.21      991.24    216.57 o 
   4   4 -10       47.49      150.43    172.04 o 
   6   4 -10      574.14      300.28    176.76 o 
   8   4 -10       76.48      -67.42    152.91 o 
  10   4 -10      204.24      217.66    215.46 o 
  12   4 -10       13.59       36.52    180.95 o 
   0   6 -10      581.13      674.95    287.84 o 
   2   6 -10       24.24       55.63    189.33 o 
   4   6 -10      379.60      296.34    177.85 o 
   6   6 -10       67.55       58.38    176.21 o 
   8   6 -10      216.69      -28.86    194.30 o 
  10   6 -10       38.17      -74.76    206.72 o 
  12   6 -10       99.79      249.36    241.47 o 
   2   8 -10      583.89      617.43    251.73 o 
   4   8 -10       60.72       36.15    151.20 o 
   6   8 -10        3.81      -90.06    171.36 o 
   8   8 -10       58.19      100.52    150.71 o 
  10   8 -10      154.45      -64.14    209.60 o 
  12   8 -10      128.38      354.72    208.38 o 
   0  10 -10       83.42      169.53    292.62 o 
   2  10 -10       24.92      -58.14    157.17 o 
   4  10 -10      166.87      163.15    191.29 o 
   6  10 -10       73.04       49.64    166.48 o 
   8  10 -10       13.87      155.69    197.22 o 
  10  10 -10        1.53     -118.20    234.48 o 
  12  10 -10       70.49      122.78    188.29 o 
   2  12 -10       29.92      -45.98    171.68 o 
   4  12 -10        8.51       -0.28    169.00 o 
   6  12 -10      138.52      223.88    231.21 o 
   8  12 -10      131.10       93.41    182.80 o 
  10  12 -10       53.07       12.79    170.59 o 
  12  12 -10        9.87      121.28    215.44 o 
   0  14 -10      133.95      268.36    264.63 o 
   2  14 -10       57.30      105.79    260.94 o 
   4  14 -10       15.82       25.26    161.77 o 
   6  14 -10       13.32       -2.23    207.02 o 
   8  14 -10       31.24       34.36    169.32 o 
  10  14 -10       11.67       68.12    145.26 o 
   2  16 -10       19.08      117.96    161.65 o 
   4  16 -10      144.93       82.74    184.69 o 
   6  16 -10       17.58      152.03    184.58 o 
   8  16 -10      220.50      184.99    270.61 o 
  10  16 -10        5.20      157.46    145.77 o 
   0  18 -10      142.22      123.31    266.83 o 
   2  18 -10      112.72       55.43    213.73 o 
   4  18 -10        2.71      242.67    330.76 o 
   6  18 -10      112.10      -63.78    279.12 o 
   8  18 -10       29.12     -102.69    159.05 o 
  10  18 -10        0.21       59.46    320.94 o 
   2  20 -10       15.03      598.05    478.93 o 
   4  20 -10      180.34      117.01    335.70 o 
   6  20 -10       53.89      508.88    350.10 o 
   8  20 -10       52.07      258.29    271.69 o 
  10  20 -10       23.96     -547.12    720.36 o 
   0  22 -10       29.21      235.86    587.69 o 
   2  22 -10      160.95      -56.51    843.20 o 
   4  22 -10      131.05      214.00    621.10 o 
   6  22 -10       89.42     -316.30    316.30 o 
   8  22 -10       21.08      123.66    294.85 o 
   2  24 -10       31.33      474.29    613.73 o 
   4  24 -10      256.15      411.27    706.30 o 
   6  24 -10       44.42     -508.12    508.12 o 
   8  24 -10        1.93     -133.25    331.83 o 
   0  26 -10       84.13      510.05    631.91 o 
   2  26 -10       13.49      304.13    415.82 o 
   4  26 -10       13.43     -152.78    405.07 o 
   6  26 -10        3.88      397.20    643.21 o 
   2  28 -10       52.88     -396.11    513.01 o 
   4  28 -10        1.14      748.39    440.78 o 
   0  30 -10      157.37      167.07    677.12 o 
   1   1  -9      565.18      589.54    192.50 o 
   3   1  -9      859.10     1215.94    223.65 o 
   5   1  -9     1117.33     1570.58    231.51 o 
   7   1  -9      938.50      591.02    293.91 o 
   9   1  -9       77.66        8.48    155.61 o 
  11   1  -9       79.01       25.65    150.33 o 
  13   1  -9      102.35      -12.80    296.79 o 
   1   3  -9      576.24      679.85    185.83 o 
   3   3  -9      957.27     1154.37    210.24 o 
   5   3  -9      244.88      317.59    159.90 o 
   7   3  -9     1453.30      989.53    319.30 o 
   9   3  -9       22.01       80.42    127.78 o 
  11   3  -9      675.76      126.58    223.08 o 
  13   3  -9       49.55      -20.60    242.61 o 
   1   5  -9      384.11      346.73    180.32 o 
   3   5  -9      466.48      562.34    217.82 o 
   5   5  -9      497.96      547.38    170.43 o 
   7   5  -9     1105.78      924.08    293.12 o 
   9   5  -9      144.66       45.12    177.69 o 
  11   5  -9       30.59      117.03    176.74 o 
  13   5  -9       87.31        6.56    190.35 o 
   1   7  -9     1409.62     1399.92    214.85 o 
   3   7  -9      710.38      744.72    206.92 o 
   5   7  -9      158.76       57.85    159.46 o 
   7   7  -9      262.68      368.71    230.35 o 
   9   7  -9       67.96       24.74    180.74 o 
  11   7  -9      415.55      203.30    262.14 o 
  13   7  -9       72.50      216.69    376.89 o 
   1   9  -9     1027.53     1356.74    246.47 o 
   3   9  -9      100.73      183.68    154.40 o 
   5   9  -9      842.08     1067.22    385.28 o 
   7   9  -9      634.15      484.14    184.12 o 
   9   9  -9     1280.82      863.89    461.64 o 
  11   9  -9       63.71      -99.91    181.82 o 
  13   9  -9       79.78      -24.72    118.97 o 
   1  11  -9      862.44      736.35    217.10 o 
   3  11  -9      393.02      539.05    172.50 o 
   5  11  -9       60.64      157.31    149.25 o 
   7  11  -9      148.47      -22.45    200.58 o 
   9  11  -9      329.31      164.83    203.96 o 
  11  11  -9      274.76      245.78    175.77 o 
  13  11  -9       43.83      -71.78    178.60 o 
   1  13  -9       91.65      348.41    166.68 o 
   3  13  -9       61.83      312.33    160.33 o 
   5  13  -9        1.28      -49.49    244.90 o 
   7  13  -9      125.38       73.26    170.97 o 
   9  13  -9      245.78       10.69    261.74 o 
  11  13  -9      152.01      218.00    597.12 o 
  13  13  -9       45.73      135.00    211.29 o 
   1  15  -9      383.29      326.97    165.86 o 
   3  15  -9      377.67      359.17    168.62 o 
   5  15  -9      174.21      106.34    194.41 o 
   7  15  -9       56.56       30.58    172.73 o 
   9  15  -9       98.80      206.48    217.99 o 
  11  15  -9      108.53      306.95    397.57 o 
  13  15  -9       52.10      -59.53    159.08 o 
   1  17  -9       17.99      117.05    157.02 o 
   3  17  -9       89.49      121.38    224.46 o 
   5  17  -9       78.59       30.28    167.55 o 
   7  17  -9       27.09       37.51    143.73 o 
   9  17  -9       18.66      142.69    259.71 o 
  11  17  -9       75.92      -52.44    142.31 o 
   1  19  -9      356.33      254.04    413.59 o 
   3  19  -9      232.83       31.58    199.31 o 
   5  19  -9      217.40      180.58    174.82 o 
   7  19  -9       13.73      177.65    232.74 o 
   9  19  -9       12.40       20.77    675.15 o 
  11  19  -9       25.46     -215.54    855.98 o 
   1  21  -9      150.40      -96.92    444.44 o 
   3  21  -9       13.65     -464.58    493.28 o 
   5  21  -9       41.79      -81.57    342.98 o 
   7  21  -9       90.76       50.75    299.65 o 
   9  21  -9       51.96      -33.09    229.34 o 
  11  21  -9       30.29      128.06    201.34 o 
   1  23  -9       15.34      206.45    429.06 o 
   3  23  -9      224.26      431.77    402.93 o 
   5  23  -9        3.87     -127.72    523.91 o 
   7  23  -9      117.02      263.71    280.09 o 
   9  23  -9       67.99      107.04    392.70 o 
   1  25  -9      104.90      557.25    420.60 o 
   3  25  -9      184.19     -142.95    386.55 o 
   5  25  -9       70.67       84.56    383.82 o 
   7  25  -9       15.25       19.16    401.43 o 
   9  25  -9       43.67      105.69    243.90 o 
   1  27  -9      141.19      432.73    665.82 o 
   3  27  -9       55.56      198.31    574.91 o 
   5  27  -9        2.91     -199.53    381.44 o 
   7  27  -9        0.51     -283.78    314.15 o 
   1  29  -9       50.88       29.78    425.53 o 
   3  29  -9       62.92      133.65    746.89 o 
   5  29  -9       34.58      143.63    408.35 o 
   7  29  -9        5.05       43.08    546.90 o 
   1  31  -9        4.50      445.40    554.42 o 
   3  31  -9      189.94      -70.14    594.00 o 
   5  31  -9       19.10      480.41    544.39 o 
   1  33  -9       62.39      573.45    506.48 o 
   0   0  -8     2926.65     3370.85    503.17 o 
   4   0  -8      333.26      189.31    225.91 o 
   8   0  -8      533.76      144.73    195.68 o 
  12   0  -8      183.69      -13.76    309.57 o 
   2   2  -8      495.25      503.05    178.56 o 
   4   2  -8       93.99      -17.15    126.47 o 
   6   2  -8     2689.22     2866.42    254.27 o 
   8   2  -8      654.31      565.52    266.25 o 
  10   2  -8      172.83      142.79    139.64 o 
  12   2  -8        6.49       25.95    206.89 o 
  14   2  -8       47.16      377.60    202.45 o 
   0   4  -8     1452.19     1147.99    248.62 o 
   2   4  -8      272.98      306.38    138.79 o 
   4   4  -8      677.53      671.69    158.04 o 
   6   4  -8      446.71      138.73    157.60 o 
   8   4  -8       83.08      -47.59    148.14 o 
  10   4  -8       60.42       -2.25    155.95 o 
  12   4  -8       47.12      221.09    199.04 o 
  14   4  -8      126.04      254.62    197.62 o 
   2   6  -8     1820.78     1759.08    198.91 o 
   4   6  -8      546.10      745.46    160.38 o 
   6   6  -8     5131.63     6170.04    340.58 o 
   8   6  -8     1237.14     1017.93    400.35 o 
  10   6  -8       94.96      138.33    157.71 o 
  12   6  -8      335.80      147.90    162.03 o 
  14   6  -8       68.07        5.49    152.15 o 
   0   8  -8     1368.42     1197.27    259.24 o 
   2   8  -8      580.48      551.85    178.26 o 
   4   8  -8     1237.82     1415.28    195.62 o 
   6   8  -8       42.23       52.60    130.82 o 
   8   8  -8      663.44      392.23    316.21 o 
  10   8  -8       74.89       -2.67    141.46 o 
  12   8  -8      137.35      154.39    141.35 o 
  14   8  -8      280.83       22.55    204.00 o 
   2  10  -8      559.98      413.03    147.65 o 
   4  10  -8      635.67      465.89    149.91 o 
   6  10  -8      812.57      311.88    207.24 o 
   8  10  -8       69.50       45.65    133.10 o 
  10  10  -8        8.57     -115.00    132.63 o 
  12  10  -8       56.06       96.83    148.60 o 
  14  10  -8       19.18     -249.62    868.76 o 
   0  12  -8      179.66      192.53    197.75 o 
   2  12  -8       77.62      272.72    135.84 o 
   4  12  -8       31.46      -44.10    131.39 o 
   6  12  -8       69.57       97.00    148.69 o 
   8  12  -8       31.82      -20.71    130.32 o 
  10  12  -8       63.40       32.99    137.73 o 
  12  12  -8      144.93     -159.29    159.29 o 
  14  12  -8       13.88      115.97    515.95 o 
   2  14  -8      646.30      787.74    169.75 o 
   4  14  -8      633.78      215.37    273.60 o 
   6  14  -8       99.39       66.02    145.90 o 
   8  14  -8       54.41       -2.38    131.59 o 
  10  14  -8       31.85       93.20    113.43 o 
  12  14  -8      118.05       67.30     94.88 o 
  14  14  -8       36.64     -593.58    593.58 o 
   0  16  -8     1048.97     1069.27    270.83 o 
   2  16  -8      171.74      239.20    244.18 o 
   4  16  -8        1.59       15.24    153.03 o 
   6  16  -8       67.09      -63.91    130.76 o 
   8  16  -8      124.26      119.36    160.86 o 
  10  16  -8       17.73      -61.07    168.80 o 
  12  16  -8      287.31      201.24    205.05 o 
  14  16  -8       11.47      323.33    636.83 o 
   2  18  -8      375.14      284.07    187.59 o 
   4  18  -8      776.30      278.62    289.90 o 
   6  18  -8      479.28      142.24    201.46 o 
   8  18  -8       19.44        0.91    120.94 o 
  10  18  -8       86.02     -181.39    184.91 o 
  12  18  -8       14.71     -157.16    157.16 o 
   0  20  -8     1127.87     1129.19    691.86 o 
   2  20  -8       78.13      240.88    366.34 o 
   4  20  -8      795.41      663.30    479.21 o 
   6  20  -8      138.71       35.27    284.06 o 
   8  20  -8      168.41      185.38    254.66 o 
  10  20  -8        1.81       99.75    305.15 o 
  12  20  -8      248.13      221.61    421.11 o 
   2  22  -8     1343.14     1799.40    447.66 o 
   4  22  -8      290.05      541.75    358.65 o 
   6  22  -8      170.49      542.67    331.39 o 
   8  22  -8      292.67      118.21    250.69 o 
  10  22  -8        8.18       96.49    200.03 o 
  12  22  -8       82.65      -10.27    225.39 o 
   0  24  -8      565.32      681.05    585.72 o 
   2  24  -8      344.78      447.25    375.68 o 
   4  24  -8      124.47      376.65    373.36 o 
   6  24  -8      571.83      769.50    362.01 o 
   8  24  -8       42.10     -236.08    236.08 o 
  10  24  -8       74.05      159.43    366.57 o 
   2  26  -8      213.85      558.72    474.04 o 
   4  26  -8      639.25      964.22    409.38 o 
   6  26  -8       47.16      -52.00    320.39 o 
   8  26  -8       29.89       42.22    396.73 o 
  10  26  -8        1.86      -30.42    346.42 o 
   0  28  -8      477.69     2254.44   1111.50 o 
   2  28  -8       27.89      125.93    389.96 o 
   4  28  -8       25.02      -87.15    364.70 o 
   6  28  -8       37.51     -143.56    320.56 o 
   8  28  -8       97.53      429.44    531.18 o 
   2  30  -8      272.75      776.25    469.76 o 
   4  30  -8       15.22      330.60    381.42 o 
   6  30  -8       53.72       63.34    520.63 o 
   8  30  -8       74.54     -230.28    369.02 o 
   0  32  -8      422.31      763.60    705.62 o 
   2  32  -8       94.44      -97.04    526.94 o 
   4  32  -8      445.13      634.65    460.87 o 
   6  32  -8      120.17      570.57    400.75 o 
   2  34  -8       93.95       63.00    533.52 o 
   4  34  -8       81.88       -1.25    418.94 o 
   1   1  -7      195.59      285.25    118.57 o 
   3   1  -7     1670.51     2225.80    179.05 o 
   5   1  -7      832.28     1199.99    169.38 o 
   7   1  -7      218.00      166.00    115.35 o 
   9   1  -7      948.28      913.27    329.09 o 
  11   1  -7        4.55        6.25    323.54 o 
  13   1  -7       19.32      330.61    249.43 o 
  15   1  -7      139.16       98.15    212.28 o 
   1   3  -7     1760.44     1744.78    176.15 o 
   3   3  -7     1233.27     1231.37    167.79 o 
   5   3  -7       40.72       52.61    110.60 o 
   7   3  -7     1668.61     1860.63    189.02 o 
   9   3  -7     1823.26     1783.53    609.81 o 
  11   3  -7       71.37       39.26    143.26 o 
  13   3  -7      412.91      493.18    408.83 o 
  15   3  -7       49.07       82.88    142.40 o 
   1   5  -7      161.52      121.02    118.71 o 
   3   5  -7     1733.07     1919.40    174.81 o 
   5   5  -7      357.01      407.83    130.01 o 
   7   5  -7      676.06      391.05    204.12 o 
   9   5  -7      480.11      422.54    183.00 o 
  11   5  -7      293.71      311.04    160.93 o 
  13   5  -7       35.60     -166.33    166.33 o 
  15   5  -7        1.13      -12.78    565.08 o 
   1   7  -7      317.42      538.92    140.97 o 
   3   7  -7     1424.85     1328.01    252.21 o 
   5   7  -7     2277.05     1821.11    328.79 o 
   7   7  -7      375.12      256.69    139.15 o 
   9   7  -7      229.10      125.59    128.39 o 
  11   7  -7      280.87       58.88    121.40 o 
  13   7  -7       14.50     -133.76    269.27 o 
  15   7  -7       76.99      488.43    384.26 o 
   1   9  -7     2631.47     2786.16    204.44 o 
   3   9  -7     1548.20     1941.05    396.72 o 
   5   9  -7      846.13      691.60    305.26 o 
   7   9  -7     1902.61     2110.05    650.19 o 
   9   9  -7      507.40      210.72    180.54 o 
  11   9  -7      665.92      222.95    230.74 o 
  13   9  -7      110.35      -18.83    116.45 o 
  15   9  -7      114.42      -14.74    475.65 o 
   1  11  -7      118.34       60.57    125.86 o 
   3  11  -7      190.04      158.61    127.81 o 
   5  11  -7      244.01       96.61    119.44 o 
   7  11  -7     1336.40      847.40    582.86 o 
   9  11  -7      589.36      402.26    330.16 o 
  11  11  -7       67.73      110.10    129.26 o 
  13  11  -7       33.03      -38.54    103.59 o 
  15  11  -7       90.73      355.76    892.34 o 
   1  13  -7      635.11      804.46    156.18 o 
   3  13  -7     2011.26     1965.84    435.05 o 
   5  13  -7       11.77       13.54    124.09 o 
   7  13  -7      937.29      457.09    313.66 o 
   9  13  -7      482.48      210.92    156.87 o 
  11  13  -7       68.95       42.69    111.42 o 
  13  13  -7      179.63       81.68    138.03 o 
  15  13  -7      135.66      620.12    504.15 o 
   1  15  -7      263.16      414.44    139.64 o 
   3  15  -7      835.11      762.87    283.70 o 
   5  15  -7      989.60     1096.29    361.46 o 
   7  15  -7      673.87      257.18    340.67 o 
   9  15  -7       32.28        4.74    109.29 o 
  11  15  -7        9.31      155.00    112.43 o 
  13  15  -7      152.52      219.84    466.81 o 
  15  15  -7      164.92      -16.71    558.20 o 
   1  17  -7      400.54      651.85    632.04 o 
   3  17  -7      366.45      358.39    278.97 o 
   5  17  -7     1117.88      485.02    459.46 o 
   7  17  -7       50.42       51.58    115.26 o 
   9  17  -7      729.77      700.18    219.24 o 
  11  17  -7       18.65       68.03    231.49 o 
  13  17  -7       38.22     -118.34    702.67 o 
   1  19  -7     1032.12     1259.09    456.83 o 
   3  19  -7      197.79      323.03    366.66 o 
   5  19  -7      960.68      719.06    607.34 o 
   7  19  -7     1026.79      511.50    485.48 o 
   9  19  -7       74.96       71.43    301.66 o 
  11  19  -7      162.31      488.25    167.74 o 
  13  19  -7       37.49     -366.57    604.39 o 
   1  21  -7     1960.57     2183.02    526.35 o 
   3  21  -7     2419.29     3067.09    543.22 o 
   5  21  -7      123.28      243.64    284.10 o 
   7  21  -7      366.71      118.81    254.35 o 
   9  21  -7      155.62       54.66    402.44 o 
  11  21  -7       41.68      229.76    241.36 o 
  13  21  -7       74.65      275.17   1160.63 o 
   1  23  -7     1236.16     1759.48    618.54 o 
   3  23  -7      326.44      351.32    485.72 o 
   5  23  -7      655.48      343.68    366.32 o 
   7  23  -7      140.07      252.13    364.51 o 
   9  23  -7       57.93        1.59    303.11 o 
  11  23  -7       29.70      199.22    152.77 o 
  13  23  -7        3.22      -26.53    647.64 o 
   1  25  -7       40.30     -324.91    346.92 o 
   3  25  -7     1160.76     1647.15    473.20 o 
   5  25  -7        0.47     -144.14    414.65 o 
   7  25  -7      388.80      407.93    307.99 o 
   9  25  -7       14.17      187.72    242.25 o 
  11  25  -7       90.17       59.21    359.20 o 
   1  27  -7      109.86       69.96    355.76 o 
   3  27  -7      260.99      333.45    418.48 o 
   5  27  -7      585.54      911.24    384.51 o 
   7  27  -7       41.37      143.81    285.82 o 
   9  27  -7       11.96       70.88    200.48 o 
  11  27  -7       27.55     -701.69    701.69 o 
   1  29  -7      244.98       96.65    396.03 o 
   3  29  -7      300.65      752.58    476.86 o 
   5  29  -7      201.09      182.77    354.07 o 
   7  29  -7       77.17      158.28    301.65 o 
   9  29  -7      143.58      293.23    335.38 o 
   1  31  -7      163.74     -140.43    392.38 o 
   3  31  -7       96.07     -355.02    355.02 o 
   5  31  -7      108.93      188.61    354.97 o 
   7  31  -7      147.83      534.73    743.45 o 
   9  31  -7       83.15     -124.36    223.74 o 
   1  33  -7      182.50     -267.29    491.51 o 
   3  33  -7      596.22      567.11    564.03 o 
   5  33  -7       19.13       -7.72    655.50 o 
   7  33  -7      139.40      301.91    332.23 o 
   1  35  -7      298.04      502.28    601.67 o 
   3  35  -7       34.33       38.18    513.50 o 
   5  35  -7      120.14       30.68    371.53 o 
   1  37  -7       78.28      149.12    540.36 o 
   3  37  -7      125.94      298.51    596.18 o 
   2   0  -6     1985.04     1935.51    300.72 o 
   6   0  -6     5525.04     5277.95    437.33 o 
  10   0  -6      321.33      -40.29    317.43 o 
  14   0  -6      333.73      300.72    473.69 o 
   0   2  -6      166.61      443.42    211.32 o 
   2   2  -6      772.00      999.40    129.77 o 
   4   2  -6     2177.25     2486.71    206.23 o 
   6   2  -6      253.69      346.16    107.83 o 
   8   2  -6     1075.33      949.73    242.02 o 
  10   2  -6      392.24      349.76    156.84 o 
  12   2  -6      164.28       -5.72    184.14 o 
  14   2  -6      201.97      292.29    228.49 o 
  16   2  -6       21.45      -55.03    250.60 o 
   2   4  -6     2062.02     2399.11    184.73 o 
   4   4  -6     2102.27     2122.98    168.32 o 
   6   4  -6      442.97      540.20    125.91 o 
   8   4  -6      525.06      505.98    141.32 o 
  10   4  -6      314.43      166.03    183.28 o 
  12   4  -6      341.35      325.66    248.59 o 
  14   4  -6       51.63      245.17    156.26 o 
  16   4  -6       15.86     -165.10    317.43 o 
   0   6  -6    12347.86    12852.28    785.22 o 
   2   6  -6     4407.63     4469.69    219.90 o 
   4   6  -6     2269.76     2550.78    159.50 o 
   6   6  -6     2564.27     2787.01    211.92 o 
   8   6  -6      406.36      371.90    156.91 o 
  10   6  -6      729.41      574.22    130.40 o 
  12   6  -6      411.34      257.85    160.36 o 
  14   6  -6      221.52      105.57    185.37 o 
  16   6  -6      105.43     -323.33    347.90 o 
   2   8  -6     1199.06     1332.23    235.47 o 
   4   8  -6     1777.55     1712.39    203.41 o 
   6   8  -6      604.78      507.35    129.38 o 
   8   8  -6     1409.02     1261.93    345.35 o 
  10   8  -6     1494.34     1386.75    149.29 o 
  12   8  -6       95.43      228.50    373.45 o 
  14   8  -6      333.57      208.13    160.52 o 
  16   8  -6      111.99      -82.55    408.83 o 
   0  10  -6     9950.53     9796.05    616.19 o 
   2  10  -6     1153.88     1062.39    222.27 o 
   4  10  -6     1757.10     1723.64    310.25 o 
   6  10  -6      980.35     1349.90    394.38 o 
   8  10  -6      696.90      815.14    316.98 o 
  10  10  -6     1229.97     1399.71    153.50 o 
  12  10  -6       19.32      -62.19     90.41 o 
  14  10  -6       81.83      335.12    642.72 o 
  16  10  -6        3.15      524.79    397.03 o 
   2  12  -6     1861.46     1724.68    158.16 o 
   4  12  -6      921.03      731.00    267.81 o 
   6  12  -6     1271.60     1045.98    342.21 o 
   8  12  -6      868.91      658.85    225.71 o 
  10  12  -6     1184.86     1320.19    158.94 o 
  12  12  -6       58.65       31.16    104.63 o 
  14  12  -6      133.68      537.57    496.29 o 
  16  12  -6      122.62     1091.84    820.60 o 
   0  14  -6     2189.99     2358.30    266.82 o 
   2  14  -6     1082.02     1103.80    220.71 o 
   4  14  -6     1346.42     1311.93    388.47 o 
   6  14  -6     1377.77     1440.16    493.49 o 
   8  14  -6      477.12      469.02    176.34 o 
  10  14  -6      495.87      431.32    140.63 o 
  12  14  -6       41.65      -42.99     55.71 o 
  14  14  -6      116.72       74.69    438.31 o 
  16  14  -6        6.34      491.38    467.79 o 
   2  16  -6     1125.72     1243.28    189.21 o 
   4  16  -6      880.86      228.81    252.45 o 
   6  16  -6     1332.13     1394.82    390.01 o 
   8  16  -6       52.47       -5.79     94.99 o 
  10  16  -6      301.31      125.02    237.74 o 
  12  16  -6       26.72      126.29    171.49 o 
  14  16  -6        3.59     1011.25    522.83 o 
   0  18  -6     6325.06     7909.21   1114.44 o 
   2  18  -6     1799.65     2422.46    475.96 o 
   4  18  -6      889.10      739.05    627.00 o 
   6  18  -6     1168.80     1258.71    841.24 o 
   8  18  -6      179.10      179.80    190.67 o 
  10  18  -6      155.69      -40.24    157.30 o 
  12  18  -6      147.81      155.76    107.52 o 
  14  18  -6       88.48     -197.53    460.91 o 
   2  20  -6     2975.37     4038.10    685.56 o 
   4  20  -6     2692.28     3037.20    486.85 o 
   6  20  -6     1468.16     1521.19    587.82 o 
   8  20  -6     1613.01     1820.40    287.05 o 
  10  20  -6      112.27      150.91    151.35 o 
  12  20  -6       25.84      464.87    296.79 o 
  14  20  -6       39.71      451.08    554.27 o 
   0  22  -6     1488.36     1482.98    686.95 o 
   2  22  -6      959.54     1210.28    443.86 o 
   4  22  -6     1817.30     2215.47    559.86 o 
   6  22  -6     1325.77     1433.33    379.25 o 
   8  22  -6      908.82      623.19    254.27 o 
  10  22  -6      189.66      154.60    144.81 o 
  12  22  -6       10.62        0.63    192.13 o 
  14  22  -6       43.66      144.46    869.74 o 
   2  24  -6      401.18      393.01    339.48 o 
   4  24  -6      465.26      719.27    377.23 o 
   6  24  -6      205.06      308.32    240.97 o 
   8  24  -6      370.58      202.20    225.65 o 
  10  24  -6       99.07      108.81    262.89 o 
  12  24  -6       35.92      616.19    503.17 o 
   0  26  -6     2520.43     3120.25   1283.48 o 
   2  26  -6      282.33      279.00    419.33 o 
   4  26  -6      774.93     1006.09    381.54 o 
   6  26  -6     1207.53     1401.77    343.88 o 
   8  26  -6      315.31     1028.00    329.29 o 
  10  26  -6      287.41      267.89    163.88 o 
  12  26  -6      138.53      348.88    607.34 o 
   2  28  -6     1840.99     2023.87    476.74 o 
   4  28  -6      808.14     1335.75    495.23 o 
   6  28  -6      124.74      219.04    275.17 o 
   8  28  -6      148.37      539.72    672.70 o 
  10  28  -6      206.14      140.83    230.95 o 
  12  28  -6        1.70      -65.84    610.29 o 
   0  30  -6     3699.68     4017.50    915.93 o 
   2  30  -6      384.61      481.82    382.30 o 
   4  30  -6      208.08      404.04    330.28 o 
   6  30  -6      344.14     -248.38    569.51 o 
   8  30  -6      110.81      392.24    249.32 o 
  10  30  -6       26.04        4.58    149.04 o 
   2  32  -6      784.00      971.05    471.88 o 
   4  32  -6      281.76      697.28    372.96 o 
   6  32  -6      112.92      106.19    395.07 o 
   8  32  -6      293.51      759.87    638.79 o 
  10  32  -6        9.83     -544.45    577.86 o 
   0  34  -6      298.71       72.72    536.58 o 
   2  34  -6      147.95      367.66    468.28 o 
   4  34  -6      345.45      320.15    372.23 o 
   6  34  -6      196.85      392.79    468.07 o 
   8  34  -6        1.53     -180.06    341.02 o 
   2  36  -6      516.51     1126.76    512.41 o 
   4  36  -6      285.13      285.11    380.17 o 
   6  36  -6       59.39     -442.07    442.07 o 
   0  38  -6      569.47     1564.55    721.34 o 
   2  38  -6       28.10      133.69    387.66 o 
   4  38  -6      118.75      167.42    383.39 o 
   1   1  -5     5820.16     5066.50    223.49 o 
   3   1  -5    22694.37    22846.79    584.93 o 
   5   1  -5     2910.08     3309.48    176.03 o 
   7   1  -5     7564.09     7899.41    250.76 o 
   9   1  -5      932.09      915.63    160.23 o 
  11   1  -5      206.18      -12.68    317.70 o 
  13   1  -5       67.87       78.91    174.17 o 
  15   1  -5       66.70       75.12    142.03 o 
  17   1  -5      155.14      332.17    235.86 o 
   1   3  -5    10077.96     9669.23    323.99 o 
   3   3  -5    10807.32     9836.58    327.39 o 
   5   3  -5     7412.41     7664.17    249.69 o 
   7   3  -5     1944.89     2134.12    162.70 o 
   9   3  -5     3548.70     3704.50    252.65 o 
  11   3  -5      429.05       44.53    213.36 o 
  13   3  -5      352.34      320.13    141.81 o 
  15   3  -5       70.03      110.72    118.12 o 
  17   3  -5      163.95      193.15    180.94 o 
   1   5  -5      343.99      405.37    102.25 o 
   3   5  -5     2823.02     2788.86    197.99 o 
   5   5  -5     1219.16     1221.61    118.15 o 
   7   5  -5     1938.97     2003.67    217.08 o 
   9   5  -5     2268.78     2423.39    247.93 o 
  11   5  -5      695.94      436.66    293.19 o 
  13   5  -5      212.39      155.63    114.95 o 
  15   5  -5      310.45      179.78     93.31 o 
  17   5  -5       68.74       46.80    181.71 o 
   1   7  -5     4439.69     4452.55    200.39 o 
   3   7  -5    12262.63    11268.74    407.81 o 
   5   7  -5     5560.62     5894.34    202.03 o 
   7   7  -5     5596.79     5605.26    299.42 o 
   9   7  -5     2297.34     2447.57    216.23 o 
  11   7  -5     2112.09     2042.89    286.47 o 
  13   7  -5      221.51      191.47     95.90 o 
  15   7  -5       28.78      170.18    210.08 o 
  17   7  -5       48.52      -44.35    201.63 o 
   1   9  -5     8454.96     9087.44    321.76 o 
   3   9  -5      927.56      958.27    190.48 o 
   5   9  -5    14512.34    14769.91    995.83 o 
   7   9  -5     1667.64     1489.84    403.05 o 
   9   9  -5      640.90      701.93    238.41 o 
  11   9  -5      105.63      114.39     88.25 o 
  13   9  -5      288.76      129.24    109.28 o 
  15   9  -5       53.69       95.69    206.89 o 
  17   9  -5       76.27      216.54    261.56 o 
   1  11  -5       88.42        1.42     95.87 o 
   3  11  -5     1375.07     1195.15    367.58 o 
   5  11  -5     6754.33     6978.82    339.28 o 
   7  11  -5     1131.92      914.18    288.57 o 
   9  11  -5      511.87      493.43    151.51 o 
  11  11  -5       83.56      140.43     77.82 o 
  13  11  -5      220.28      123.16     47.78 o 
  15  11  -5      112.72       65.86    245.42 o 
  17  11  -5       33.93     -123.09    228.18 o 
   1  13  -5    10611.40    10966.55    749.12 o 
   3  13  -5      271.45      358.33    140.46 o 
   5  13  -5      877.72      919.90    364.84 o 
   7  13  -5     1314.98     1422.14    178.91 o 
   9  13  -5       58.33       49.24     66.06 o 
  11  13  -5      596.40      328.34     69.97 o 
  13  13  -5        8.97      -57.18    215.86 o 
  15  13  -5      646.23      201.20    262.34 o 
  17  13  -5      106.26       95.02    248.75 o 
   1  15  -5     3591.00     4066.81    548.33 o 
   3  15  -5     4832.39     5859.85    522.78 o 
   5  15  -5      272.38      308.78    105.39 o 
   7  15  -5      659.84      791.05    103.74 o 
   9  15  -5      138.06      174.83    198.60 o 
  11  15  -5      134.07      105.47    103.26 o 
  13  15  -5       20.78       46.08    205.43 o 
  15  15  -5       58.40       -9.15    237.93 o 
   1  17  -5     1149.04     1367.33    354.40 o 
   3  17  -5      188.90      369.12    255.17 o 
   5  17  -5     3662.28     3995.18    510.28 o 
   7  17  -5      612.61      639.74    330.70 o 
   9  17  -5      401.78      201.86    145.94 o 
  11  17  -5      425.49      414.29    327.75 o 
  13  17  -5      180.79       66.83    400.96 o 
  15  17  -5      186.10      -25.80    266.60 o 
   1  19  -5      295.60      265.04    270.95 o 
   3  19  -5     2354.32     3356.15    449.72 o 
   5  19  -5     1194.74     1823.01    344.37 o 
   7  19  -5      755.45      953.74    248.10 o 
   9  19  -5     1640.13     1760.39    211.54 o 
  11  19  -5       25.13       22.79    144.27 o 
  13  19  -5      138.71      230.95    440.27 o 
  15  19  -5       72.71      468.77    465.83 o 
   1  21  -5     6158.60     6935.23    929.10 o 
   3  21  -5      196.73      233.08    275.44 o 
   5  21  -5     3683.01     4697.28    674.92 o 
   7  21  -5     2682.79     2377.32    451.13 o 
   9  21  -5       98.81      181.78    208.49 o 
  11  21  -5      356.98      241.80    138.57 o 
  13  21  -5      154.74      470.74    893.32 o 
  15  21  -5       58.88       56.02    475.65 o 
   1  23  -5     3625.45     4583.31    541.25 o 
   3  23  -5     7193.49     8158.44    831.53 o 
   5  23  -5      329.07      261.94    294.53 o 
   7  23  -5      540.90      704.28    276.29 o 
   9  23  -5      415.17      391.65    159.14 o 
  11  23  -5       56.90       98.49    193.60 o 
  13  23  -5      113.55      306.62    466.81 o 
   1  25  -5     7874.77     8485.82    730.34 o 
   3  25  -5      869.11     1040.10    440.01 o 
   5  25  -5     2562.58     3118.88    441.98 o 
   7  25  -5      763.55      603.06    386.22 o 
   9  25  -5       96.67      285.36    168.48 o 
  11  25  -5       54.15       25.66    137.53 o 
  13  25  -5        1.88     1031.89    554.27 o 
   1  27  -5      750.25      782.27    373.17 o 
   3  27  -5     1573.16     1925.70    434.17 o 
   5  27  -5      221.20      282.56    291.25 o 
   7  27  -5      630.84      368.85    277.11 o 
   9  27  -5      474.51      529.33    316.94 o 
  11  27  -5       29.63     -326.27    532.65 o 
  13  27  -5       97.68      142.50    577.86 o 
   1  29  -5      868.12      801.34    386.02 o 
   3  29  -5       27.28       63.61    467.30 o 
   5  29  -5     1257.56     1601.13    399.16 o 
   7  29  -5      342.70      635.31    269.80 o 
   9  29  -5       84.49       31.84    364.11 o 
  11  29  -5       81.11     -233.90    572.95 o 
   1  31  -5      399.66      567.96    429.29 o 
   3  31  -5      732.05      983.66    482.55 o 
   5  31  -5      336.47      374.18    329.82 o 
   7  31  -5       75.18     -239.77    239.77 o 
   9  31  -5      217.02      269.58    194.20 o 
  11  31  -5        6.75      677.12    559.19 o 
   1  33  -5     1483.04     1829.03    556.20 o 
   3  33  -5      201.16      504.63    417.78 o 
   5  33  -5     1050.59     1096.29    367.77 o 
   7  33  -5      287.16      441.05    366.58 o 
   9  33  -5      244.15      172.27    195.07 o 
   1  35  -5      180.12      506.62    395.72 o 
   3  35  -5      601.98      547.21    472.70 o 
   5  35  -5       37.91      562.38    303.97 o 
   7  35  -5      126.25      551.37    373.73 o 
   9  35  -5       82.56     1087.91    670.24 o 
   1  37  -5      442.14      457.62    441.84 o 
   3  37  -5        7.22      196.43    418.24 o 
   5  37  -5      115.05      530.65    352.51 o 
   7  37  -5       17.39      660.43    280.02 o 
   1  39  -5       55.77      436.19    381.51 o 
   3  39  -5      140.06      895.01    620.60 o 
   5  39  -5       70.57      344.47    327.43 o 
   0   0  -4    37945.83    30866.36   1394.53 o 
   4   0  -4    25381.59    25546.92    886.75 o 
   8   0  -4      267.41      260.46    129.42 o 
  12   0  -4     1013.01     1020.96    178.61 o 
  16   0  -4       44.61      135.83    140.89 o 
   2   2  -4    14360.17    13676.61    349.40 o 
   4   2  -4    13106.40    11581.92    302.02 o 
   6   2  -4     1324.30     1540.06    107.00 o 
   8   2  -4     3854.53     3793.72    171.75 o 
  10   2  -4      270.47      251.06    108.18 o 
  12   2  -4     2288.23     2340.04    205.42 o 
  14   2  -4       30.21        4.23     94.51 o 
  16   2  -4      176.60       16.90    156.31 o 
  18   2  -4      235.70      225.22    219.96 o 
   0   4  -4    14505.80    13849.07    495.57 o 
   2   4  -4    12692.54    12105.67    312.30 o 
   4   4  -4    10748.81    10066.57    375.41 o 
   6   4  -4    11119.56    10974.72    357.97 o 
   8   4  -4      750.48      890.12    129.65 o 
  10   4  -4     3575.17     4033.55    217.13 o 
  12   4  -4      841.11      969.65    127.03 o 
  14   4  -4     1100.68      952.05    137.45 o 
  16   4  -4       36.77       -2.56    147.88 o 
  18   4  -4       33.45       12.67    181.65 o 
   2   6  -4     6567.07     6349.96    218.90 o 
   4   6  -4    10317.16     9824.30    429.23 o 
   6   6  -4     3866.80     4131.20    178.29 o 
   8   6  -4     1767.22     1887.24    109.07 o 
  10   6  -4       44.04       86.37     81.34 o 
  12   6  -4       38.52       50.30     94.65 o 
  14   6  -4      177.64       71.18     86.87 o 
  16   6  -4      119.09       71.04    137.52 o 
  18   6  -4      204.93      -12.66    160.89 o 
   0   8  -4    12043.05    12838.73    627.00 o 
   2   8  -4     8361.88     8752.87    281.57 o 
   4   8  -4      804.82      852.53    111.59 o 
   6   8  -4    12698.45    12214.52    395.44 o 
   8   8  -4     2790.20     2694.55    155.46 o 
  10   8  -4      235.15      230.41     79.53 o 
  12   8  -4     1970.55     1947.20    118.91 o 
  14   8  -4        4.43       21.82     28.63 o 
  16   8  -4      148.60       72.24    142.78 o 
  18   8  -4        7.78       27.11    146.20 o 
   2  10  -4    59729.66    65026.75   2863.54 o 
   4  10  -4    20066.80    18899.92    828.67 o 
   6  10  -4     5291.19     5369.05    196.49 o 
   8  10  -4     2812.01     2885.33    122.56 o 
  10  10  -4      440.40      461.80     59.71 o 
  12  10  -4     1225.24     1018.60     88.19 o 
  14  10  -4      376.62      169.18    124.81 o 
  16  10  -4      204.93      195.93    137.13 o 
   0  12  -4      610.76      890.38    494.33 o 
   2  12  -4     1724.22     1788.44    151.49 o 
   4  12  -4     9577.38    10295.48    467.41 o 
   6  12  -4     2548.13     2327.91    262.04 o 
   8  12  -4     3405.33     3124.70    192.91 o 
  10  12  -4     1551.37     1493.02     78.87 o 
  12  12  -4     5189.89     5721.04    644.20 o 
  14  12  -4      305.53       21.74    212.51 o 
  16  12  -4      145.37       41.51    213.17 o 
   2  14  -4     4801.13     5256.64    547.21 o 
   4  14  -4     7024.24     6947.08    540.44 o 
   6  14  -4     4267.43     4813.15    346.14 o 
   8  14  -4     3000.12     3220.20    252.15 o 
  10  14  -4      794.08      982.88    109.93 o 
  12  14  -4      241.17      105.05    291.11 o 
  14  14  -4      114.07       84.97    217.20 o 
  16  14  -4      137.57      -28.66    271.94 o 
   0  16  -4    20095.29    20344.99   1304.12 o 
   2  16  -4      137.73       -1.47    209.86 o 
   4  16  -4     9351.05    10294.29    607.56 o 
   6  16  -4     2158.21     2231.98    299.61 o 
   8  16  -4      231.90      306.83    142.62 o 
  10  16  -4      583.02      684.09    109.92 o 
  12  16  -4      454.83      391.62    444.70 o 
  14  16  -4      265.44      219.67    308.29 o 
  16  16  -4        2.09       70.57    299.42 o 
   2  18  -4    11812.83    12750.30    727.05 o 
   4  18  -4     5410.24     5437.71    531.17 o 
   6  18  -4      443.26      475.78    277.14 o 
   8  18  -4      104.90      278.71    224.87 o 
  10  18  -4       95.71      147.91    122.74 o 
  12  18  -4      141.22       53.11    240.21 o 
  14  18  -4      134.97       37.35    258.77 o 
  16  18  -4       31.29      155.01    252.53 o 
   0  20  -4    14365.80    14325.62   1137.05 o 
   2  20  -4     1196.62     1469.72    305.23 o 
   4  20  -4     2344.17     2598.94    443.36 o 
   6  20  -4     6082.33     6366.61    478.68 o 
   8  20  -4      191.41      123.00    160.52 o 
  10  20  -4      578.30      652.25    215.12 o 
  12  20  -4       33.91      -15.55     56.25 o 
  14  20  -4       12.72      329.87    354.77 o 
  16  20  -4       87.88      282.75    282.05 o 
   2  22  -4    13003.26    14735.42   1003.92 o 
   4  22  -4     5773.31     6274.49    551.11 o 
   6  22  -4      195.91      290.38    232.16 o 
   8  22  -4     6365.66     7704.38    471.74 o 
  10  22  -4      494.20      546.76    167.56 o 
  12  22  -4      517.36      719.48    294.32 o 
  14  22  -4      100.24       36.24    306.09 o 
   0  24  -4     5333.88     4835.15    741.98 o 
   2  24  -4      738.20      682.86    361.51 o 
   4  24  -4     1058.29     1027.44    392.12 o 
   6  24  -4     3277.54     3510.83    421.60 o 
   8  24  -4      486.26      265.27    294.09 o 
  10  24  -4      852.15      709.55    526.76 o 
  12  24  -4      123.68      295.13    264.56 o 
  14  24  -4       14.64      -50.77    307.14 o 
   2  26  -4     2361.28     2800.65    395.56 o 
   4  26  -4     2942.87     3409.69    570.49 o 
   6  26  -4      712.99      756.97    282.70 o 
   8  26  -4      391.72      409.98    199.09 o 
  10  26  -4        4.44        7.37    101.34 o 
  12  26  -4       65.38       92.38    496.29 o 
  14  26  -4       64.99       18.73    276.29 o 
   0  28  -4     1288.95     1410.25    408.83 o 
   2  28  -4      286.84      113.75    252.42 o 
   4  28  -4      676.89      607.39    306.26 o 
   6  28  -4      511.67      462.99    255.79 o 
   8  28  -4      269.64      726.72    289.45 o 
  10  28  -4       28.83      -41.96    168.05 o 
  12  28  -4      197.76      491.38    527.74 o 
   2  30  -4     2456.63     2894.10    409.42 o 
   4  30  -4     1095.13     1161.48    352.48 o 
   6  30  -4     1063.27      895.44    341.24 o 
   8  30  -4       66.69       -5.84    314.48 o 
  10  30  -4       35.46      306.62    480.57 o 
  12  30  -4        6.67     -187.71    570.00 o 
   0  32  -4     1728.07     1907.53    583.76 o 
   2  32  -4      384.88      353.21    292.29 o 
   4  32  -4      264.20      -77.30    253.36 o 
   6  32  -4      511.18      693.81    275.08 o 
   8  32  -4      211.37      353.74    209.01 o 
  10  32  -4       29.02      478.60    601.45 o 
   2  34  -4     1274.13     1280.46    470.85 o 
   4  34  -4      575.26      828.71    329.87 o 
   6  34  -4      119.89       83.98    353.84 o 
   8  34  -4      404.16      226.86    619.63 o 
  10  34  -4       46.04     -118.91    551.33 o 
   0  36  -4      276.32      311.53    456.98 o 
   2  36  -4       82.31      -67.15    340.58 o 
   4  36  -4      262.23      274.92    313.27 o 
   6  36  -4      564.90      954.50    408.28 o 
   8  36  -4       21.87      244.53    312.88 o 
   2  38  -4      404.04      217.20    326.79 o 
   4  38  -4      214.10      347.38    328.14 o 
   6  38  -4       13.64      180.84    390.45 o 
   0  40  -4      906.45     1370.94    604.39 o 
   2  40  -4       49.80     -202.49    330.21 o 
   4  40  -4      265.10      104.76    409.41 o 
   1   1  -3    28794.59    27402.30    616.76 o 
   5   1  -3    34357.66    34848.22    734.05 o 
   7   1  -3     1890.03     1980.12    101.90 o 
   9   1  -3     8351.87     9009.05    263.33 o 
  11   1  -3     3145.45     3356.63    196.94 o 
  13   1  -3      122.82      190.71    113.47 o 
  15   1  -3       47.02      125.67    101.98 o 
  17   1  -3       29.56      -82.20    180.80 o 
   1   3  -3   163454.14   163433.25   5095.27 o 
   3   3  -3     1200.09     1181.37     84.66 o 
   5   3  -3    15882.30    15068.22    306.61 o 
   7   3  -3     2520.91     2602.89     98.68 o 
   9   3  -3     2626.26     2867.79    133.44 o 
  11   3  -3      477.88      551.57    100.46 o 
  13   3  -3      186.39      134.55     90.53 o 
  15   3  -3      417.61      335.12    105.91 o 
  17   3  -3       70.68      -56.74    151.72 o 
   1   5  -3     8385.71     7840.82    238.08 o 
   3   5  -3    31248.79    27820.32    834.35 o 
   5   5  -3      152.65      236.84    248.64 o 
   7   5  -3     5756.28     5592.71    134.63 o 
   9   5  -3     2715.40     2754.76    138.81 o 
  11   5  -3     3528.00     4096.18    169.41 o 
  13   5  -3      205.28      186.63     81.42 o 
  15   5  -3      295.06      223.75     75.11 o 
  17   5  -3      233.18      145.29    202.91 o 
   1   7  -3    64186.64    60709.55   1465.71 o 
   3   7  -3    18242.67    17268.48    448.89 o 
   5   7  -3    26360.07    25907.54    665.69 o 
   7   7  -3     3090.57     3174.94    136.16 o 
   9   7  -3     1119.56     1216.65     76.56 o 
  11   7  -3     4892.57     5066.64    208.79 o 
  13   7  -3      162.27      164.42     44.54 o 
  15   7  -3      325.27      281.42    141.43 o 
  17   7  -3        1.40     -114.35    164.72 o 
   1   9  -3    28204.21    28329.92    835.76 o 
   3   9  -3    38966.96    38902.50    998.43 o 
   5   9  -3     2606.81     2992.24    126.46 o 
   7   9  -3     9465.50    10093.80    213.29 o 
   9   9  -3     2743.59     2581.66     77.75 o 
  11   9  -3     2436.63     2230.56     79.51 o 
  13   9  -3      308.02      291.68    160.00 o 
  15   9  -3      540.58      276.14    191.54 o 
  17   9  -3       63.66      -93.32    129.16 o 
   1  11  -3    17503.96    17189.56    687.27 o 
   3  11  -3     5905.08     5603.27    202.08 o 
   5  11  -3    10742.44    10078.77    262.37 o 
   7  11  -3    13119.77    12763.15    287.18 o 
   9  11  -3     1315.45     1316.52    104.83 o 
  11  11  -3     1772.34     1981.86    162.99 o 
  13  11  -3      490.35      478.67    129.64 o 
  15  11  -3      115.86       90.51    131.86 o 
  17  11  -3        5.61       15.56    134.13 o 
   1  13  -3     9085.40     9119.55    428.83 o 
   3  13  -3     4799.81     4488.76    335.47 o 
   5  13  -3     1121.00     1209.35    135.21 o 
   7  13  -3     2235.30     1957.77    127.74 o 
   9  13  -3     1069.91     1214.73     95.72 o 
  11  13  -3      282.96      351.51    104.99 o 
  13  13  -3      424.78      347.44    166.19 o 
  15  13  -3      175.16       21.92    174.73 o 
  17  13  -3       50.08       71.91    191.08 o 
   1  15  -3    17676.12    17639.01    836.07 o 
   3  15  -3     1666.77     1586.91    414.41 o 
   5  15  -3     1861.71     1954.84    179.67 o 
   7  15  -3    12628.99    12745.81    412.26 o 
   9  15  -3      993.27     1118.12    136.05 o 
  11  15  -3       86.47      171.34    224.18 o 
  13  15  -3      236.15      240.74    118.84 o 
  15  15  -3      155.40      150.91    131.41 o 
  17  15  -3      178.07      197.99    271.17 o 
   1  17  -3     9791.13    10508.80    508.20 o 
   3  17  -3    11606.06    12237.52    555.78 o 
   5  17  -3     1158.69     1327.16    238.02 o 
   7  17  -3     2882.89     2944.98    260.07 o 
   9  17  -3     2705.59     2731.58    149.87 o 
  11  17  -3      164.24      122.42    212.16 o 
  13  17  -3       19.76      -54.48    357.89 o 
  15  17  -3       36.99       34.27    230.16 o 
  17  17  -3       28.77     -268.84    325.78 o 
   1  19  -3     7866.69     7731.06    512.67 o 
   3  19  -3       67.21       67.75    158.29 o 
   5  19  -3     3716.28     4023.31    433.98 o 
   7  19  -3      264.11      225.14    182.37 o 
   9  19  -3      720.37      640.02    241.69 o 
  11  19  -3     1776.25     1535.61     86.04 o 
  13  19  -3       71.92       14.56    238.29 o 
  15  19  -3      617.90      117.02    290.06 o 
   1  21  -3     3857.08     4447.38    631.39 o 
   3  21  -3     5117.92     5257.81    417.35 o 
   5  21  -3     2445.46     2625.62    305.53 o 
   7  21  -3     2126.05     2191.28    234.51 o 
   9  21  -3     1162.26      928.26    120.28 o 
  11  21  -3      229.97      258.12    127.02 o 
  13  21  -3      239.09      806.46    274.67 o 
  15  21  -3      130.77      -42.38    258.42 o 
   1  23  -3     9314.06     9829.52    664.48 o 
   3  23  -3      338.00      373.85    222.90 o 
   5  23  -3     9383.34     9066.64    908.68 o 
   7  23  -3     1002.57      989.78    197.97 o 
   9  23  -3     3696.30     3606.54    232.04 o 
  11  23  -3      227.93      176.52     72.88 o 
  13  23  -3      109.37     -250.37    259.46 o 
  15  23  -3       39.92       88.50    260.53 o 
   1  25  -3     6455.40     6758.11    463.61 o 
   3  25  -3     9743.43    10149.73    732.68 o 
   5  25  -3      382.63      508.45    291.51 o 
   7  25  -3     1310.66     1566.58    438.70 o 
   9  25  -3      551.83      614.47    333.46 o 
  11  25  -3      131.86      620.70    262.00 o 
  13  25  -3        3.45      157.42    342.20 o 
  15  25  -3       12.43      -61.74    381.91 o 
   1  27  -3     4294.61     4864.94    455.13 o 
   3  27  -3     1152.54     1226.07    312.57 o 
   5  27  -3     1522.41     1674.15    308.39 o 
   7  27  -3     3068.97     3301.17    403.34 o 
   9  27  -3       13.87      171.02    202.22 o 
  11  27  -3      216.04      402.08    282.46 o 
  13  27  -3       42.15        8.24    289.64 o 
   1  29  -3     1858.50     2047.92    350.41 o 
   3  29  -3     2174.50     2541.58    381.52 o 
   5  29  -3      339.12      315.64    246.21 o 
   7  29  -3      280.60      322.14    383.27 o 
   9  29  -3      821.29      273.78    495.31 o 
  11  29  -3       53.04      -62.77    253.93 o 
  13  29  -3       61.77       59.67    308.98 o 
   1  31  -3     2056.94     2492.68    496.39 o 
   3  31  -3      469.66      809.98    272.47 o 
   5  31  -3      979.47     1147.36    353.55 o 
   7  31  -3      255.84      483.50    230.68 o 
   9  31  -3       16.22      160.02    215.99 o 
  11  31  -3      175.89      240.22    307.41 o 
   1  33  -3      793.26      910.15    380.21 o 
   3  33  -3     1356.31     1475.80    344.92 o 
   5  33  -3      144.64      282.42    319.27 o 
   7  33  -3      331.40      499.50    316.14 o 
   9  33  -3       72.65       14.71    148.51 o 
  11  33  -3       20.19     -575.89    575.89 o 
   1  35  -3      709.93      597.21    331.90 o 
   3  35  -3       15.77     -150.51    238.48 o 
   5  35  -3      440.97      387.11    362.51 o 
   7  35  -3      242.84      264.46    332.74 o 
   9  35  -3       47.68       53.07    502.19 o 
   1  37  -3      110.11      321.42    350.22 o 
   3  37  -3      614.81      691.23    323.22 o 
   5  37  -3        2.28      107.78    325.29 o 
   7  37  -3      291.10      310.19    335.68 o 
   9  37  -3      101.18      -67.81    575.89 o 
   1  39  -3       56.90     -116.97    364.44 o 
   3  39  -3       57.67      286.10    469.76 o 
   5  39  -3       66.05      108.08    307.96 o 
   7  39  -3       22.18     -349.18    349.18 o 
   1  41  -3       93.74        4.08    417.67 o 
   3  41  -3       63.96      480.43    322.49 o 
   5  41  -3       28.40      106.74    343.51 o 
   2   0  -2   470518.06   467807.81  32083.44 o 
   6   0  -2    79699.82    79146.02   2849.14 o 
  10   0  -2      295.11      306.73    124.01 o 
  14   0  -2      508.54      253.47    294.83 o 
  18   0  -2      227.17      603.41    344.95 o 
   0   2  -2    65977.31    58686.49   1831.74 o 
   2   2  -2    44326.88    39211.45   1393.09 o 
   4   2  -2    16873.49    16198.64    242.83 o 
   6   2  -2    66824.48    69583.92   1636.79 o 
   8   2  -2    11589.87    12255.31    323.27 o 
  10   2  -2     3900.81     4013.54    188.18 o 
  12   2  -2      504.94      484.26    103.17 o 
  14   2  -2      491.19      219.53    159.15 o 
  16   2  -2      259.50      166.73     75.83 o 
  18   2  -2        9.60       60.15    205.58 o 
   2   4  -2   180605.62   185153.64   5841.03 o 
   4   4  -2    65680.58    61791.57   1201.63 o 
   6   4  -2     6319.16     6641.41    126.80 o 
   8   4  -2    13714.00    12944.73    325.28 o 
  10   4  -2     4606.36     4947.65    163.56 o 
  12   4  -2      847.90      709.47    112.90 o 
  14   4  -2     1230.10     1187.40     69.78 o 
  16   4  -2        6.36      197.60    121.84 o 
  18   4  -2      376.45      183.44    389.66 o 
   0   6  -2   164325.94   169492.45   7059.40 o 
   2   6  -2      460.61      501.25    106.65 o 
   4   6  -2    23099.34    22579.78    430.02 o 
   6   6  -2    11512.30    10138.73    181.50 o 
   8   6  -2     3151.48     3258.99     98.22 o 
  10   6  -2     3818.40     3972.02    137.00 o 
  12   6  -2     4105.89     4249.58    258.91 o 
  14   6  -2       27.74       32.39    145.08 o 
  16   6  -2      236.85      175.84    139.21 o 
  18   6  -2        0.79      -46.78    172.54 o 
   2   8  -2    14902.01    14098.52    354.42 o 
   4   8  -2    16748.17    15469.67    301.11 o 
   6   8  -2      205.50      231.90     30.26 o 
   8   8  -2    11829.42    11462.30    173.02 o 
  10   8  -2      199.13      185.61     95.37 o 
  12   8  -2      624.48      596.75    184.17 o 
  14   8  -2        0.39       -3.19    109.83 o 
  16   8  -2      208.30      131.39    163.07 o 
  18   8  -2       40.93     -130.03    148.73 o 
   0  10  -2    67988.47    67326.56   3138.92 o 
   2  10  -2     9038.86     8835.96    324.90 o 
   4  10  -2     7763.06     7373.60    229.61 o 
   6  10  -2     4364.97     4182.26    196.74 o 
   8  10  -2      811.47      774.36     58.15 o 
  10  10  -2      971.60     1038.16    136.60 o 
  12  10  -2     2020.54     2033.20    201.70 o 
  14  10  -2      634.64      527.82    221.19 o 
  16  10  -2      136.20      211.75    139.55 o 
  18  10  -2       42.50      -49.29    144.52 o 
   2  12  -2    11461.57    10352.27    380.46 o 
   4  12  -2     7211.15     7321.04    274.18 o 
   6  12  -2     1870.82     1922.69    123.32 o 
   8  12  -2     2066.65     2082.88    213.39 o 
  10  12  -2      640.69      636.62     98.02 o 
  12  12  -2       69.81       89.65    117.85 o 
  14  12  -2      439.51      510.22    200.87 o 
  16  12  -2       21.36      -55.40    156.19 o 
  18  12  -2      100.62      130.26    153.40 o 
   0  14  -2     2812.65     3402.30    303.67 o 
   2  14  -2     8726.02     8194.42    428.86 o 
   4  14  -2     1907.98     2076.36    148.83 o 
   6  14  -2    20064.86    20544.78    601.19 o 
   8  14  -2      689.66      730.46     55.68 o 
  10  14  -2     2805.03     2698.21    137.03 o 
  12  14  -2     2926.00     3105.58    231.83 o 
  14  14  -2       95.67       71.45    145.01 o 
  16  14  -2        5.53      -31.49    136.86 o 
  18  14  -2       48.00      189.05    195.57 o 
   2  16  -2    62567.48    66358.59   2512.53 o 
   4  16  -2     1227.80     1293.46    136.51 o 
   6  16  -2     3912.39     4578.33    231.22 o 
   8  16  -2     4069.92     4009.34    197.43 o 
  10  16  -2     2932.21     2892.73    278.78 o 
  12  16  -2      309.89      446.58    138.42 o 
  14  16  -2      781.24      723.66    209.72 o 
  16  16  -2      175.34      183.09    163.44 o 
   0  18  -2    36151.51    35656.31   1696.23 o 
   2  18  -2     6024.23     6188.27    314.90 o 
   4  18  -2     8646.90     9351.32    329.91 o 
   6  18  -2    12893.67    13441.75    459.90 o 
   8  18  -2      249.37      331.32    119.57 o 
  10  18  -2     3204.50     3324.64    120.64 o 
  12  18  -2     1573.29     1622.54    263.37 o 
  14  18  -2      193.83      143.73     92.08 o 
  16  18  -2       13.30       58.00    241.24 o 
   2  20  -2    13099.38    13238.99    823.78 o 
   4  20  -2    10627.64    10446.55    385.73 o 
   6  20  -2      308.84      278.83    128.38 o 
   8  20  -2     1370.69     1389.12    151.84 o 
  10  20  -2     1209.72     1161.78    349.22 o 
  12  20  -2      515.46      546.85    244.05 o 
  14  20  -2      274.71      -39.33    303.28 o 
  16  20  -2       29.61      -44.92    251.87 o 
   0  22  -2    16138.25    15535.39    867.77 o 
   2  22  -2     5094.78     5474.94    414.52 o 
   4  22  -2     3074.29     3402.78    227.36 o 
   6  22  -2     6035.10     6242.22    348.01 o 
   8  22  -2      211.25      102.43    114.38 o 
  10  22  -2      722.93      599.20     63.37 o 
  12  22  -2      282.81      320.88    238.66 o 
  14  22  -2       93.11     -178.77    255.37 o 
  16  22  -2      260.62       59.96    315.67 o 
   2  24  -2     6686.35     6222.61    409.31 o 
   4  24  -2     3560.56     3666.31    345.10 o 
   6  24  -2     1711.77     1889.04    218.42 o 
   8  24  -2     5162.66     5352.33    336.00 o 
  10  24  -2      467.66      939.51    340.03 o 
  12  24  -2      460.67      402.56    317.59 o 
  14  24  -2       14.03      197.72    357.72 o 
   0  26  -2    11689.16    11731.14    857.94 o 
   2  26  -2      300.50      154.68    197.73 o 
   4  26  -2     3868.33     4611.44    475.94 o 
   6  26  -2      775.43      809.81    207.01 o 
   8  26  -2       62.09       44.75    127.34 o 
  10  26  -2      505.94      409.63    302.23 o 
  12  26  -2      258.37      419.45    298.70 o 
  14  26  -2       35.67     -247.62    247.62 o 
   2  28  -2      978.86     1103.22    297.19 o 
   4  28  -2      496.24      323.88    375.00 o 
   6  28  -2      585.84      541.32    197.96 o 
   8  28  -2       35.74       59.30    140.97 o 
  10  28  -2      286.28      606.09    272.74 o 
  12  28  -2       60.20      -30.83    280.99 o 
  14  28  -2       37.24      303.45    335.01 o 
   0  30  -2      938.51      988.65    660.41 o 
   2  30  -2      527.58      737.55    233.48 o 
   4  30  -2      584.19      489.16    325.62 o 
   6  30  -2      705.66      557.99    261.37 o 
   8  30  -2      290.37      182.79    161.63 o 
  10  30  -2      236.60      -64.08    277.39 o 
  12  30  -2       27.34       67.00    273.41 o 
   2  32  -2      397.42      483.26    356.74 o 
   4  32  -2      115.40       -1.97    286.18 o 
   6  32  -2       52.46      135.31    248.15 o 
   8  32  -2      168.35      206.11    159.94 o 
  10  32  -2      134.00      -85.02    287.77 o 
  12  32  -2       19.98      113.08    317.31 o 
   0  34  -2     1391.69     1430.89    492.36 o 
   2  34  -2      319.69      559.99    316.47 o 
   4  34  -2      616.00      590.25    294.90 o 
   6  34  -2      295.78       57.35    590.14 o 
   8  34  -2      122.58      -89.12    262.40 o 
  10  34  -2       10.98      -75.48    368.04 o 
   2  36  -2      444.56      259.41    332.82 o 
   4  36  -2      550.56      728.68    282.65 o 
   6  36  -2       28.00      -96.41    206.14 o 
   8  36  -2      281.06      436.41    270.70 o 
  10  36  -2       37.39      225.05    538.55 o 
   0  38  -2      284.55      234.88    421.60 o 
   2  38  -2       60.77       53.02    262.31 o 
   4  38  -2      168.75      617.43    416.20 o 
   6  38  -2       96.07       72.84    205.16 o 
   8  38  -2        6.65     -138.57    461.89 o 
   2  40  -2       36.21      327.13    273.01 o 
   4  40  -2       81.28      415.54    347.26 o 
   6  40  -2       68.85       18.25    371.89 o 
   0  42  -2      166.64      243.72    696.77 o 
   2  42  -2       44.34       -6.38    429.46 o 
   4  42  -2       13.15      176.21    303.90 o 
   3   1  -1    94475.99    96470.76   2053.30 o 
   5   1  -1    84742.39    85512.82   1955.86 o 
   9   1  -1    10642.94    11208.48    256.56 o 
  11   1  -1     5710.76     5491.67    179.61 o 
  13   1  -1      191.31      212.68     82.36 o 
  15   1  -1       84.25       70.11     49.55 o 
  17   1  -1       42.78      150.29    258.96 o 
  19   1  -1        1.40      -12.91    666.80 o 
   3   3  -1    91490.91    93551.49   1836.21 o 
   5   3  -1    13528.77    12807.31    229.75 o 
   7   3  -1     8733.80     8362.41    185.59 o 
   9   3  -1    10419.27    10542.72    239.71 o 
  11   3  -1     1735.35     2007.88    118.35 o 
  13   3  -1     7805.30     7646.46    180.15 o 
  15   3  -1      607.43      493.94    122.24 o 
  17   3  -1      378.54      283.45    124.52 o 
  19   3  -1       42.53        3.12    340.85 o 
   1   5  -1    55837.38    51281.70   1127.09 o 
   3   5  -1    18815.05    17294.18    241.75 o 
   5   5  -1    14890.69    14065.33    188.11 o 
   7   5  -1    20812.10    20650.96    406.53 o 
   9   5  -1      897.34      974.34    220.61 o 
  11   5  -1      908.49      889.53     48.57 o 
  13   5  -1      264.78      173.84     80.40 o 
  15   5  -1      240.73      361.52    173.30 o 
  17   5  -1      630.17      465.61    121.70 o 
  19   5  -1       80.90     -180.18    356.71 o 
   1   7  -1   149522.03   161894.00   5577.91 o 
   3   7  -1    66610.27    63731.10   1652.61 o 
   5   7  -1    27412.86    25467.69    452.89 o 
   7   7  -1     6910.13     7038.61    231.43 o 
   9   7  -1     4883.11     5125.97    246.44 o 
  11   7  -1     1124.09     1160.38    119.94 o 
  13   7  -1       27.76       23.95    121.53 o 
  15   7  -1      383.14      341.64    137.68 o 
  17   7  -1       67.91       86.85    128.35 o 
  19   7  -1       22.14      -92.37    270.56 o 
   1   9  -1    30402.80    30332.17    723.42 o 
   5   9  -1    29190.86    29162.11    513.13 o 
   7   9  -1     5025.15     5401.22    397.03 o 
   9   9  -1     3301.36     3476.29    174.98 o 
  11   9  -1     1381.65     1362.22    128.01 o 
  13   9  -1     5663.21     5907.02    354.71 o 
  15   9  -1       28.89       44.91    128.80 o 
  17   9  -1      160.41      150.67    164.68 o 
   1  11  -1    11580.98    12169.22    312.03 o 
   3  11  -1    54713.70    54028.86   1398.57 o 
   5  11  -1    23446.46    22095.66    393.71 o 
   7  11  -1    19994.76    20321.75    378.35 o 
   9  11  -1    10031.14    10203.22    292.39 o 
  11  11  -1     1278.05     1230.78    177.58 o 
  13  11  -1     2217.06     2260.74    181.57 o 
  15  11  -1      381.30      311.09    177.21 o 
  17  11  -1      116.65       84.24    142.97 o 
   1  13  -1    65568.06    67021.63   1729.49 o 
   3  13  -1    36797.25    37696.08    913.05 o 
   5  13  -1    15223.05    15259.50    436.29 o 
   7  13  -1      426.92      485.87     56.88 o 
   9  13  -1     1763.03     1750.53    110.90 o 
  11  13  -1     6031.72     6501.81    335.37 o 
  13  13  -1     1028.43      973.10    145.13 o 
  15  13  -1      423.50      264.06    136.39 o 
  17  13  -1       25.53      -77.32    168.17 o 
   1  15  -1     8300.76     8290.47    232.69 o 
   3  15  -1    26682.06    26142.98    669.06 o 
   5  15  -1    26714.42    26162.26    656.16 o 
   7  15  -1     2906.49     2882.25     99.93 o 
   9  15  -1     2169.18     2106.57    236.16 o 
  11  15  -1     2626.21     2777.90    218.98 o 
  13  15  -1     1756.67     1983.40    161.33 o 
  15  15  -1       86.13      177.18    121.06 o 
  17  15  -1       82.69      150.05    131.99 o 
   1  17  -1     5479.18     6105.31    129.24 o 
   3  17  -1     6265.06     6762.04    192.37 o 
   5  17  -1     9632.77     9663.99    311.53 o 
   7  17  -1     2662.28     2528.43     64.17 o 
   9  17  -1     1050.09     1036.22     73.54 o 
  11  17  -1       89.87       94.37     92.19 o 
  13  17  -1      332.49      400.04    122.06 o 
  15  17  -1      237.96      123.41    151.09 o 
  17  17  -1       16.29       88.97    318.23 o 
   1  19  -1     9282.00     9467.56    192.88 o 
   3  19  -1     9690.60     9575.02    247.57 o 
   5  19  -1      937.50     1125.28    172.52 o 
   7  19  -1       96.54       87.51    121.78 o 
   9  19  -1     1750.05     1633.26    184.63 o 
  11  19  -1      115.72      129.60     83.42 o 
  13  19  -1      255.05      224.41    118.46 o 
  15  19  -1      242.02      198.20    121.30 o 
  17  19  -1       56.23      -27.57    296.50 o 
   1  21  -1     5703.61     5921.15    212.07 o 
   3  21  -1     2063.90     2229.97    167.07 o 
   5  21  -1     3677.79     3641.82    206.95 o 
   7  21  -1      327.96      354.21    166.27 o 
   9  21  -1       42.49       20.21     28.65 o 
  11  21  -1      265.64      187.10     70.71 o 
  13  21  -1      408.09      292.41    102.27 o 
  15  21  -1        1.33      198.56    241.91 o 
   1  23  -1     6455.66     6559.73    376.64 o 
   3  23  -1     7597.63     7780.73    309.61 o 
   5  23  -1     1821.76     2081.51    180.80 o 
   7  23  -1     2328.50     2649.17    193.87 o 
   9  23  -1      112.04       56.70    104.46 o 
  11  23  -1      867.31     1242.39    318.06 o 
  13  23  -1      157.66       95.92    235.86 o 
  15  23  -1       34.31      295.01    622.58 o 
   1  25  -1     1463.61     1799.42    220.73 o 
   3  25  -1     3210.27     3716.55    217.58 o 
   5  25  -1      790.37      907.12    177.44 o 
   7  25  -1      358.88      480.01    181.24 o 
   9  25  -1      514.14      593.86    134.32 o 
  11  25  -1      330.24      287.78    253.79 o 
  13  25  -1       84.62      302.74    294.54 o 
  15  25  -1       37.08       77.85    281.42 o 
   1  27  -1      305.87      508.39    222.48 o 
   3  27  -1      673.75      728.78    186.33 o 
   5  27  -1     2954.35     3309.20    269.90 o 
   7  27  -1      568.95      655.50    152.52 o 
   9  27  -1     1031.90     1290.31    188.94 o 
  11  27  -1      216.41     -249.51    249.51 o 
  13  27  -1      131.07      437.32    308.69 o 
  15  27  -1       12.47      216.44    482.04 o 
   1  29  -1      941.50     1194.71    231.79 o 
   3  29  -1      749.22      773.29    245.09 o 
   5  29  -1     1338.25     1515.22    189.99 o 
   7  29  -1      805.01      848.44    209.09 o 
   9  29  -1      112.18        1.65    110.71 o 
  11  29  -1      224.47      752.11    369.48 o 
  13  29  -1       95.66       28.76    264.74 o 
   1  31  -1      558.69      555.30    283.02 o 
   3  31  -1     4609.17     4888.67    533.24 o 
   5  31  -1      624.69      611.28    190.22 o 
   7  31  -1      939.85      952.11    193.70 o 
   9  31  -1      193.90      169.00    154.21 o 
  11  31  -1      194.72      335.46    319.86 o 
  13  31  -1       30.98      147.74    355.48 o 
   1  33  -1      604.29      606.09    384.26 o 
   3  33  -1     1481.24     1587.36    304.13 o 
   5  33  -1     1077.13     1051.60    261.61 o 
   7  33  -1      108.11      -53.45    245.39 o 
   9  33  -1       54.21      256.52    363.65 o 
  11  33  -1      176.66      366.79    316.19 o 
   1  35  -1      104.67       17.38    278.52 o 
   3  35  -1       30.00      -83.42    212.45 o 
   5  35  -1       50.14      187.78    218.66 o 
   7  35  -1       34.80      110.01    147.66 o 
   9  35  -1       23.53     -271.34    286.70 o 
  11  35  -1       59.29     -135.73    431.61 o 
   1  37  -1      110.76        9.37    227.80 o 
   3  37  -1      198.75     -134.86    215.10 o 
   5  37  -1      109.23      -85.64    212.02 o 
   7  37  -1       77.25       68.35    187.94 o 
   9  37  -1       74.02      363.59    343.96 o 
   1  39  -1        5.23      -98.08    326.27 o 
   3  39  -1       13.95      -13.21    279.18 o 
   5  39  -1       71.92      297.13    371.97 o 
   7  39  -1       35.53       62.79    214.24 o 
   1  41  -1       56.36      153.58    269.22 o 
   3  41  -1        4.56     -432.41    432.41 o 
   5  41  -1       78.85       67.87    263.00 o 
   1  43  -1       20.16       93.59    317.57 o 
   4   0   0   691398.06   719979.69  47567.51 o 
   8   0   0      294.09      174.09     90.68 o 
  12   0   0      340.96      347.07     70.44 o 
  16   0   0      846.07      888.24    204.41 o 
   2   2   0    12425.27    13432.84    178.90 o 
   4   2   0   125397.55   130583.78   2781.44 o 
   6   2   0    75075.88    77496.36   1574.54 o 
   8   2   0    82246.18    81646.59   2007.80 o 
  10   2   0    34291.32    37878.84    736.46 o 
  12   2   0      947.71      790.66     71.81 o 
  14   2   0     3368.00     3803.23    130.47 o 
  16   2   0       11.83       77.24     55.74 o 
  18   2   0      337.46      350.94    233.07 o 
   2   4   0    10118.19    10184.61    123.58 o 
   4   4   0    18021.43    16846.99    302.36 o 
   6   4   0     3509.15     3212.35     67.40 o 
   8   4   0      595.66      623.00     44.10 o 
  10   4   0       41.71       34.47     33.26 o 
  12   4   0    10008.44    10382.58    235.96 o 
  14   4   0      345.52      267.22     56.66 o 
  16   4   0      457.58      403.60    115.93 o 
  18   4   0      161.32      326.02    225.44 o 
   2   6   0      844.85      828.12     31.80 o 
   4   6   0    32733.17    30830.74    571.34 o 
   6   6   0     1293.87     1186.11     65.51 o 
   8   6   0     7474.29     7432.51    232.32 o 
  10   6   0     2607.09     2822.12    169.37 o 
  12   6   0       38.91       66.73    121.88 o 
  14   6   0       13.23      -35.08    104.91 o 
  16   6   0        0.12       41.76    104.30 o 
  18   6   0      146.89      267.63    115.39 o 
   0   8   0      545.84      557.72     40.43 o 
   2   8   0    51510.47    48326.98    766.56 o 
   4   8   0    18583.74    17746.47    271.74 o 
   6   8   0    18942.33    17699.12    318.60 o 
   8   8   0     6050.63     6042.81    160.12 o 
  10   8   0     2296.08     2229.27    212.35 o 
  12   8   0      489.94      563.51    131.37 o 
  14   8   0      406.31      298.29    141.51 o 
  16   8   0        0.30      -85.02    112.00 o 
  18   8   0        5.70      -22.09    178.30 o 
   2  10   0    33043.85    31776.18    469.53 o 
   4  10   0     4232.80     4254.70     70.75 o 
   6  10   0    20817.35    20611.76    461.69 o 
   8  10   0     3174.81     3283.42    119.11 o 
  10  10   0     1129.98     1326.26    127.61 o 
  12  10   0       20.41       49.45     93.14 o 
  14  10   0       19.28     -146.11    146.11 o 
  16  10   0       11.87      -86.88    127.57 o 
  18  10   0       81.14       20.45    113.26 o 
   0  12   0   147719.31   157232.11   4559.77 o 
   2  12   0    10319.25    10833.69    141.05 o 
   4  12   0     8925.22     8796.29    136.39 o 
   6  12   0     2626.84     2620.67     52.76 o 
   8  12   0     2760.97     2798.70    104.29 o 
  10  12   0      302.47      369.45     95.87 o 
  12  12   0     1425.52     1604.95    204.34 o 
  14  12   0        0.44      -43.89    107.89 o 
  16  12   0      729.64      350.67    221.49 o 
  18  12   0       28.81     -121.42    121.42 o 
   2  14   0      870.01      791.29     44.18 o 
   4  14   0    19604.70    19490.90    306.19 o 
   6  14   0     4957.10     4729.66    125.85 o 
   8  14   0    14047.12    14419.69    314.46 o 
  10  14   0      105.55       37.36     79.99 o 
  12  14   0       87.92       50.37    122.77 o 
  14  14   0      137.24      193.21    149.02 o 
  16  14   0       31.15        4.27    161.14 o 
  18  14   0      126.14       33.83    119.84 o 
   0  16   0    99466.98    99853.59   2560.26 o 
   2  16   0     3481.74     3620.80     75.48 o 
   4  16   0    10527.58    10345.90    193.68 o 
   6  16   0       57.56       76.48     68.38 o 
   8  16   0       36.93      -13.07     44.94 o 
  10  16   0      421.15      319.82    113.54 o 
  12  16   0       14.99      -50.21    118.94 o 
  14  16   0      221.49      135.59    107.95 o 
  16  16   0       51.85       28.16    114.19 o 
   2  18   0       45.02      106.12     33.96 o 
   4  18   0    13276.17    12983.94    219.43 o 
   6  18   0        7.05      116.39     63.25 o 
   8  18   0    23549.67    23344.59    330.59 o 
  10  18   0      528.39      401.86    111.67 o 
  12  18   0      458.76      208.27    181.85 o 
  14  18   0      219.46      -28.75     94.36 o 
  16  18   0      225.44       59.18    109.15 o 
   0  20   0    47136.20    51120.09   1393.44 o 
   2  20   0      669.06      569.24     46.73 o 
   4  20   0     6525.73     7368.15    167.88 o 
   6  20   0     8425.27     8672.05    224.96 o 
   8  20   0     1576.15     1586.87     44.58 o 
  10  20   0     7662.07     7477.50    241.41 o 
  12  20   0      505.73      521.15    139.45 o 
  14  20   0       24.41     -110.09    127.41 o 
  16  20   0        1.89       42.74    243.35 o 
   2  22   0     3042.43     2892.27     81.30 o 
   4  22   0     6874.99     6617.07    136.60 o 
   6  22   0     1272.58     1263.32     56.48 o 
   8  22   0       46.25       47.30     32.46 o 
  10  22   0     3284.95     3404.03    169.08 o 
  12  22   0       74.77      141.61     69.28 o 
  14  22   0      482.57      687.43    484.01 o 
  16  22   0        3.53       87.05    271.58 o 
   0  24   0     1406.19     1666.33    136.73 o 
   2  24   0     9178.16     9328.21    199.49 o 
   4  24   0      431.62      437.41     58.90 o 
   6  24   0     3993.49     4111.30    183.79 o 
   8  24   0      891.08      829.09     56.36 o 
  10  24   0        9.12      -32.19     57.16 o 
  12  24   0      430.84      802.58    355.71 o 
  14  24   0      200.02      590.30    310.60 o 
  16  24   0       34.84     -157.42    344.95 o 
   2  26   0    12233.19    13445.70    302.55 o 
   4  26   0       75.55        3.33     59.70 o 
   6  26   0     2022.81     2343.21    153.96 o 
   8  26   0       29.83       53.56     70.84 o 
  10  26   0        7.98      214.55    223.53 o 
  12  26   0      160.23      397.26    276.59 o 
  14  26   0        7.33      375.02    368.01 o 
   0  28   0     1234.94     1750.16    181.84 o 
   2  28   0       44.21       39.36     55.34 o 
   4  28   0       78.98       83.54     49.74 o 
   6  28   0        8.24      -89.27    101.97 o 
   8  28   0      155.65       66.33     63.79 o 
  10  28   0        0.57     -254.73    278.66 o 
  12  28   0      341.05      213.49    276.98 o 
  14  28   0       68.19      536.33    396.06 o 
   2  30   0        2.44      -32.37     58.49 o 
   4  30   0      446.58      496.55    137.40 o 
   6  30   0       64.29       56.74    108.73 o 
   8  30   0      648.44      660.59    135.61 o 
  10  30   0        0.20     -208.31    258.65 o 
  12  30   0        5.42      335.20    306.48 o 
  14  30   0        0.02      211.29    501.20 o 
   0  32   0      556.38      302.88    372.46 o 
   2  32   0      143.61      121.80     89.44 o 
   4  32   0       70.84       24.37    106.98 o 
   6  32   0      469.53      591.80    170.86 o 
   8  32   0      346.24      120.32     97.95 o 
  10  32   0      341.61      350.02    291.77 o 
  12  32   0       24.25     -352.63    380.48 o 
   2  34   0      649.03      643.25    156.15 o 
   4  34   0       30.04     -107.02    193.07 o 
   6  34   0      536.80      593.66    219.69 o 
   8  34   0      143.94      -74.13    133.48 o 
  10  34   0      129.93       50.93    265.34 o 
  12  34   0        2.46     -120.68    401.41 o 
   0  36   0       41.09     -110.07    317.43 o 
   2  36   0       33.06      110.00    209.14 o 
   4  36   0        3.49      181.46    210.40 o 
   6  36   0        9.22       41.48    195.22 o 
   8  36   0        0.31     -116.68    165.68 o 
  10  36   0        0.97      194.06    334.67 o 
   2  38   0      733.72      601.96    358.37 o 
   4  38   0      100.67      190.63    380.48 o 
   6  38   0       99.95      136.23    204.18 o 
   8  38   0       40.45     -481.96    818.14 o 
   0  40   0       24.86      437.33    392.12 o 
   2  40   0       16.10     -134.95    249.11 o 
   4  40   0        8.54      158.32    246.30 o 
   6  40   0        3.26      109.69    213.51 o 
   2  42   0       50.37     -203.73    439.78 o 
   4  42   0        0.33       12.57    239.04 o 
   3   1   1   103327.80   106855.42   2052.12 o 
   5   1   1    83990.34    84129.02   1571.22 o 
   7   1   1     8600.98     8539.37    107.28 o 
   9   1   1     9417.58     9859.80    154.57 o 
  11   1   1     6448.16     6421.43    143.77 o 
  13   1   1      126.02      125.56     59.85 o 
  15   1   1      115.36       73.55     67.79 o 
  17   1   1       31.73       -1.06     98.89 o 
  19   1   1        3.69      185.03    283.50 o 
   3   3   1    76023.70    76600.38   1562.18 o 
   5   3   1    16449.95    15689.81    190.26 o 
   7   3   1     9129.41     9120.29    117.72 o 
   9   3   1     9515.35     9760.21    164.42 o 
  11   3   1     2507.50     2791.30     81.94 o 
  13   3   1     7057.82     7096.57    183.34 o 
  15   3   1      802.64      750.75     91.65 o 
  17   3   1      338.25      376.56     97.67 o 
  19   3   1       48.43      117.75    252.98 o 
   1   5   1    53727.88    49335.71    915.85 o 
   3   5   1    15622.26    14604.51    178.88 o 
   5   5   1    13776.54    13020.59    198.14 o 
   7   5   1    19521.66    20060.09    255.08 o 
   9   5   1     2027.03     2122.51     54.08 o 
  11   5   1      584.42      693.34     45.41 o 
  13   5   1      248.73       63.27     62.72 o 
  15   5   1      272.51      148.76     66.59 o 
  17   5   1      591.60      596.26    114.41 o 
  19   5   1       94.43      -85.93    312.52 o 
   1   7   1   152906.77   164369.61   3831.16 o 
   3   7   1    63991.27    62098.60   1053.10 o 
   5   7   1    25927.74    23990.24    342.39 o 
   7   7   1     7768.16     8153.93    180.71 o 
   9   7   1     5925.00     5915.12    100.93 o 
  11   7   1      839.77      924.15     36.28 o 
  13   7   1       85.30       46.80     83.66 o 
  15   7   1      315.31      178.61    122.85 o 
  17   7   1       71.51       47.09    149.65 o 
  19   7   1       21.74      127.67    297.28 o 
   1   9   1    37412.41    37562.68    484.70 o 
   3   9   1    11114.42    10826.69    137.21 o 
   5   9   1    24338.57    24807.48    322.57 o 
   7   9   1     6933.90     7188.28    223.62 o 
   9   9   1     2920.79     3016.59    154.10 o 
  11   9   1     1074.63     1119.97    114.49 o 
  13   9   1     5089.19     5163.46    263.10 o 
  15   9   1       66.58      -79.35    121.13 o 
  17   9   1      180.83      178.69    130.75 o 
   1  11   1    13542.95    14084.70    171.70 o 
   3  11   1    54770.53    53902.66    924.52 o 
   5  11   1    21977.64    20710.42    282.11 o 
   7  11   1    22055.06    22243.89    520.07 o 
   9  11   1     9935.36    10399.03    313.99 o 
  11  11   1     1550.39     1471.28    110.02 o 
  13  11   1     2070.19     2090.46    185.78 o 
  15  11   1      389.50      540.15    125.98 o 
  17  11   1      136.03       57.19    127.78 o 
   1  13   1    64541.70    64292.55    998.63 o 
   3  13   1    37301.21    38310.25    622.45 o 
   5  13   1    16494.48    16918.78    241.60 o 
   7  13   1      732.72      741.07     52.08 o 
   9  13   1     2094.72     2247.96    153.53 o 
  11  13   1     6866.75     7301.45    227.90 o 
  13  13   1     1289.28     1313.20    156.06 o 
  15  13   1      481.37      517.18    125.09 o 
  17  13   1       28.32       42.93    136.40 o 
   1  15   1    11152.34    10645.91    143.67 o 
   3  15   1    29394.02    28811.82    466.47 o 
   5  15   1    25737.66    25733.50    392.22 o 
   7  15   1     2908.77     2939.03     60.52 o 
   9  15   1     1750.30     1745.40    152.34 o 
  11  15   1     2636.47     2983.11    156.64 o 
  13  15   1     1800.92     2014.12    177.67 o 
  15  15   1      122.17      -14.60    171.86 o 
  17  15   1       80.13      110.08    145.04 o 
   1  17   1     5249.58     5500.59     99.33 o 
   3  17   1     6316.86     6426.12    177.90 o 
   5  17   1     8526.05     8448.53    142.06 o 
   7  17   1     2413.27     2325.44     55.75 o 
   9  17   1      770.39      778.85    134.25 o 
  11  17   1       21.19       60.23     75.70 o 
  13  17   1      283.98      153.08    141.35 o 
  15  17   1      231.23      236.93    163.30 o 
  17  17   1       13.62      174.55    120.15 o 
   1  19   1     8897.87     8684.64    155.67 o 
   3  19   1     8573.51     8230.35    159.90 o 
   5  19   1     1278.92     1400.53     81.16 o 
   7  19   1      199.90      225.05     38.80 o 
   9  19   1     1791.12     1967.04    167.56 o 
  11  19   1      202.82      108.53     80.17 o 
  13  19   1      207.35       66.15    142.63 o 
  15  19   1      288.53      178.54    160.60 o 
  17  19   1       48.11        9.59    102.82 o 
   1  21   1     7146.11     7048.52    142.91 o 
   3  21   1     1519.28     1484.90     69.12 o 
   5  21   1     3979.68     4059.03    135.31 o 
   7  21   1      306.35      254.92     45.10 o 
   9  21   1       21.10       50.81    129.15 o 
  11  21   1      148.99      119.42     77.41 o 
  13  21   1      360.04      198.18    144.64 o 
  15  21   1        0.09       13.74    136.66 o 
   1  23   1     7310.90     7422.65    163.98 o 
   3  23   1     8132.11     8324.90    163.60 o 
   5  23   1     2020.21     2235.49     96.95 o 
   7  23   1     2148.79     2223.83     93.43 o 
   9  23   1      242.25      192.75     32.50 o 
  11  23   1      713.12      572.25     89.03 o 
  13  23   1      125.02       64.79    119.51 o 
  15  23   1       24.82      580.65    304.60 o 
   1  25   1     1230.31     1377.90     76.40 o 
   3  25   1     2749.42     2975.85    110.34 o 
   5  25   1      485.17      503.97     61.14 o 
   7  25   1      431.84      476.03     57.12 o 
   9  25   1      543.97      420.41     52.22 o 
  11  25   1      396.14      280.35    117.24 o 
  13  25   1      119.69      512.55    277.47 o 
  15  25   1       54.72       70.08    268.93 o 
   1  27   1      243.46      323.28     70.28 o 
   3  27   1      356.87      331.95     59.54 o 
   5  27   1     2660.99     2795.74    113.40 o 
   7  27   1      569.74      650.42     73.13 o 
   9  27   1     1102.37     1142.96     93.03 o 
  11  27   1      197.95      135.32    116.58 o 
  13  27   1      150.48      291.71    284.66 o 
  15  27   1       16.74       38.80    365.31 o 
   1  29   1      667.36      684.49     86.67 o 
   3  29   1      699.58      678.16     70.73 o 
   5  29   1     1029.11      996.75     73.68 o 
   7  29   1      676.61      642.64     77.50 o 
   9  29   1      160.61      131.66     44.01 o 
  11  29   1      152.10      156.54    273.97 o 
  13  29   1       81.43       59.38    452.07 o 
   1  31   1      551.33      501.23     94.95 o 
   3  31   1     4757.89     4968.17    169.27 o 
   5  31   1      689.87      594.48    126.94 o 
   7  31   1     1102.64      840.57    109.17 o 
   9  31   1      136.45      106.57     67.48 o 
  11  31   1      183.14      607.59    300.12 o 
  13  31   1       18.81      108.16    571.96 o 
   1  33   1      567.32      476.72     98.02 o 
   3  33   1     1567.61     1388.39    148.60 o 
   5  33   1     1119.96      905.76    158.27 o 
   7  33   1      189.37        3.61     75.05 o 
   9  33   1       29.68      307.68    259.23 o 
  11  33   1      181.35      207.82    506.01 o 
   1  35   1      112.35      212.62     87.26 o 
   3  35   1       66.91       95.78     67.10 o 
   5  35   1       47.83       -1.98     75.38 o 
   7  35   1       55.48        9.38     83.34 o 
   9  35   1       26.30     -210.58    270.73 o 
  11  35   1       67.19      508.62    318.70 o 
   1  37   1       87.67       71.86     84.77 o 
   3  37   1      181.79       34.58     64.15 o 
   5  37   1       68.54       95.52    100.89 o 
   7  37   1       86.99      209.96    107.12 o 
   9  37   1       80.21      163.85    289.22 o 
   1  39   1        4.39      146.67    122.96 o 
   3  39   1        6.80       92.88    152.00 o 
   5  39   1       66.29      -44.30    110.37 o 
   7  39   1       41.58      -20.58    138.44 o 
   1  41   1       71.94       -0.27    192.55 o 
   3  41   1        5.08     -185.08    185.08 o 
   5  41   1       80.42      191.92    169.16 o 
   1  43   1       15.07       13.18    406.86 o 
   2   0   2   521981.28   495997.09  33946.51 o 
   6   0   2    80435.95    81999.18   2272.93 o 
  10   0   2      790.36      859.82     76.67 o 
  14   0   2      746.24      607.48    117.81 o 
  18   0   2      236.80      620.12    373.45 o 
   0   2   2    73589.08    63995.59   2086.13 o 
   2   2   2    41714.80    36533.52    750.72 o 
   4   2   2    15248.82    14430.37    216.31 o 
   6   2   2    69473.80    71276.20   1315.65 o 
   8   2   2    11932.90    12798.21    193.74 o 
  10   2   2     4005.63     4151.27     90.37 o 
  12   2   2      542.09      564.25     59.94 o 
  14   2   2      497.03      341.77     74.46 o 
  16   2   2      298.29      284.23     93.61 o 
  18   2   2        9.91      179.94    220.25 o 
   2   4   2   177229.58   181346.16   5422.64 o 
   4   4   2    65780.62    61319.87   1108.25 o 
   6   4   2     5796.33     6221.23    133.44 o 
   8   4   2    11927.07    11375.86    188.37 o 
  10   4   2     4360.23     4667.46     99.95 o 
  12   4   2      895.78      768.52     58.22 o 
  14   4   2     1269.04     1358.84     89.60 o 
  16   4   2        3.63       23.87     60.39 o 
  18   4   2      377.37      419.09    200.96 o 
   0   6   2   132155.62   137587.86   5850.36 o 
   2   6   2     1043.75      904.33     58.79 o 
   4   6   2    23860.07    23341.74    352.45 o 
   6   6   2    12043.64    10566.13    184.03 o 
   8   6   2     2885.10     3044.63     82.56 o 
  10   6   2     3936.06     4019.69     84.53 o 
  12   6   2     4768.56     5101.47    126.78 o 
  14   6   2       23.62      -12.84     38.05 o 
  16   6   2      157.82       91.63    105.33 o 
  18   6   2        1.61       46.15    112.58 o 
   2   8   2    17569.58    16532.79    280.55 o 
   4   8   2    17864.21    16652.57    267.48 o 
   6   8   2      247.77      215.87     37.24 o 
   8   8   2    10024.13     9995.62    168.84 o 
  10   8   2      172.50      147.70     45.49 o 
  12   8   2      850.09      878.71     52.94 o 
  14   8   2        0.32       33.26     89.27 o 
  16   8   2      183.58      232.27    127.73 o 
  18   8   2       38.70       86.01    114.43 o 
   0  10   2    59525.51    57753.25   1833.05 o 
   2  10   2     7354.53     7094.58    156.62 o 
   4  10   2     8097.22     7683.67    105.70 o 
   6  10   2     3595.23     3548.17    113.18 o 
   8  10   2      531.41      601.26     67.23 o 
  10  10   2      908.47      838.28     50.07 o 
  12  10   2     1521.25     1683.88    116.69 o 
  14  10   2      617.46      609.66    114.12 o 
  16  10   2       90.72      136.45    129.56 o 
  18  10   2       49.31       73.34    112.08 o 
   2  12   2    11050.83     9662.71    126.24 o 
   4  12   2     7122.93     7099.95    146.76 o 
   6  12   2     1355.67     1493.94     71.04 o 
   8  12   2      938.85      967.49     83.70 o 
  10  12   2      697.14      769.26     30.52 o 
  12  12   2       42.30       83.40     77.28 o 
  14  12   2      555.67      653.12    121.46 o 
  16  12   2       15.40       10.92    149.99 o 
  18  12   2      112.17      272.33    146.50 o 
   0  14   2     2152.68     2291.42     76.37 o 
   2  14   2     8061.47     7598.61    109.52 o 
   4  14   2     1227.84     1382.57     62.00 o 
   6  14   2    20199.54    20314.41    306.90 o 
   8  14   2      596.15      683.68     56.40 o 
  10  14   2     2395.67     2670.22    179.34 o 
  12  14   2     2747.44     3019.18    179.10 o 
  14  14   2      102.07       99.51    101.39 o 
  16  14   2        3.67      136.32    134.05 o 
  18  14   2       36.64       37.51    128.61 o 
   2  16   2    65543.09    70131.16   1177.76 o 
   4  16   2     1607.61     1590.64     74.88 o 
   6  16   2     3619.53     4024.24     96.14 o 
   8  16   2     4345.90     4353.39     69.74 o 
  10  16   2     2309.30     2276.06    205.09 o 
  12  16   2      344.52      372.42    101.92 o 
  14  16   2      662.13      345.83    123.12 o 
  16  16   2      176.62      219.48    138.59 o 
   0  18   2    32683.45    33128.16    680.48 o 
   2  18   2     5113.62     4860.25    126.39 o 
   4  18   2     8687.41     9209.63    178.85 o 
   6  18   2    14990.28    15091.48    256.64 o 
   8  18   2      271.72      294.16     42.55 o 
  10  18   2     3979.23     4144.52    251.46 o 
  12  18   2     1675.79     1834.61    147.29 o 
  14  18   2      194.97      140.00    103.55 o 
  16  18   2        5.42       61.21    118.57 o 
   2  20   2    13927.16    14134.06    254.09 o 
   4  20   2    11452.94    10945.31    214.62 o 
   6  20   2      275.66      327.86     52.25 o 
   8  20   2     1868.83     1950.42     85.75 o 
  10  20   2     1453.55     1631.71    221.52 o 
  12  20   2      646.59      444.70    158.57 o 
  14  20   2      313.91      248.69    129.10 o 
  16  20   2       29.69      -30.61    115.47 o 
   0  22   2    14073.33    13240.09    294.51 o 
   2  22   2     5323.02     5349.60    140.56 o 
   4  22   2     3195.10     3322.04    115.62 o 
   6  22   2     5636.83     5720.15    143.12 o 
   8  22   2      210.87      191.98     50.72 o 
  10  22   2      580.72      557.19    160.13 o 
  12  22   2      277.56      159.84     93.24 o 
  14  22   2       84.26      197.42    168.75 o 
  16  22   2      243.27      505.28    230.36 o 
   2  24   2     6654.98     6089.80    154.79 o 
   4  24   2     4019.91     3876.63    106.16 o 
   6  24   2     1823.52     1882.53    106.80 o 
   8  24   2     4575.69     4531.49    119.54 o 
  10  24   2      381.36      470.63    185.75 o 
  12  24   2      427.96      226.97     90.23 o 
  14  24   2       17.81      -79.92    146.93 o 
   0  26   2    11121.84    11085.78    279.75 o 
   2  26   2      194.21      215.89     61.46 o 
   4  26   2     3830.88     4208.01    131.70 o 
   6  26   2      580.72      602.47     61.25 o 
   8  26   2       97.34      114.25     52.69 o 
  10  26   2      354.56      390.72    165.29 o 
  12  26   2      342.42      704.34    196.18 o 
  14  26   2       35.42      356.49    238.94 o 
   2  28   2     1708.92     1876.79    102.09 o 
   4  28   2      344.76      399.89     75.31 o 
   6  28   2      497.71      349.28     59.21 o 
   8  28   2       38.57       13.56     56.90 o 
  10  28   2      263.93      253.18    215.06 o 
  12  28   2       68.21      271.40    180.51 o 
  14  28   2       23.11      -11.12    279.78 o 
   0  30   2     1076.85     1228.39    145.70 o 
   2  30   2      378.05      370.73     79.96 o 
   4  30   2      574.10      567.90     83.44 o 
   6  30   2      864.08      860.09    113.79 o 
   8  30   2      272.48      137.57     57.80 o 
  10  30   2      330.90      299.14    187.55 o 
  12  30   2       33.80      147.68    221.71 o 
   2  32   2      131.10      200.50     76.84 o 
   4  32   2      235.85      147.70     61.42 o 
   6  32   2       30.72        6.55     58.31 o 
   8  32   2      222.50      201.26     61.29 o 
  10  32   2      169.96      308.97    201.11 o 
  12  32   2       26.32      346.99    367.23 o 
   0  34   2     1598.53     1545.53    178.67 o 
   2  34   2      289.42      236.77     88.62 o 
   4  34   2      775.59      713.10     84.33 o 
   6  34   2      252.21       98.89     64.12 o 
   8  34   2      109.02       -2.63     96.94 o 
  10  34   2       11.11      -59.59    221.85 o 
   2  36   2      486.09      408.44     97.79 o 
   4  36   2      508.57      401.90    109.84 o 
   6  36   2       38.42       66.14     91.90 o 
   8  36   2      240.11     -143.03    200.75 o 
  10  36   2       31.01     -234.00    250.91 o 
   0  38   2      305.63      286.02    174.78 o 
   2  38   2       72.81      111.89     92.38 o 
   4  38   2      191.20      142.40    103.75 o 
   6  38   2       92.23      -25.74     95.55 o 
   8  38   2        5.25       15.32    182.69 o 
   2  40   2        9.99       63.31     78.11 o 
   4  40   2       93.40      288.32    132.37 o 
   6  40   2       55.77       70.39     98.66 o 
   0  42   2      134.08       39.66    116.76 o 
   2  42   2       35.21      110.35    128.17 o 
   4  42   2       12.54      234.30    151.91 o 
   1   1   3    22837.73    22579.37    653.18 o 
   3   1   3     5855.72     6047.01    135.21 o 
   5   1   3    28826.66    28670.53    520.56 o 
   7   1   3     2606.76     2416.73     97.30 o 
   9   1   3     8533.05     9000.20    196.02 o 
  11   1   3     3512.57     3670.34     99.21 o 
  13   1   3      155.41       80.66     56.72 o 
  15   1   3       39.44        6.98     73.00 o 
  17   1   3       39.92      -87.10    104.95 o 
   1   3   3   161265.00   156526.97   5145.42 o 
   3   3   3     1301.80     1417.95     85.58 o 
   5   3   3    18291.84    17348.95    293.46 o 
   7   3   3     2344.14     2451.31     94.80 o 
   9   3   3     2185.74     2331.90     87.66 o 
  11   3   3      253.66      345.76     48.06 o 
  13   3   3       85.74       29.98     57.15 o 
  15   3   3      386.31      406.46     65.70 o 
  17   3   3       71.25       25.68     93.17 o 
   1   5   3     9148.47     8468.46    224.27 o 
   3   5   3    36324.08    32994.19    632.79 o 
   5   5   3      892.36      958.38     61.36 o 
   7   5   3     6341.99     6216.74    148.65 o 
   9   5   3     2619.20     2611.44     96.30 o 
  11   5   3     2997.56     3362.06    117.84 o 
  13   5   3      240.84      160.54     42.83 o 
  15   5   3      274.19      258.49     70.19 o 
  17   5   3      232.39      195.34    111.03 o 
   1   7   3    72700.78    66568.04   1550.38 o 
   3   7   3    21791.65    20901.43    398.78 o 
   5   7   3    24987.35    24084.95    423.76 o 
   7   7   3     4486.16     4483.04    108.41 o 
   9   7   3      899.30     1069.68     61.87 o 
  11   7   3     4331.41     4461.23    112.42 o 
  13   7   3      185.46      161.00     64.42 o 
  15   7   3      359.60      218.33     48.35 o 
  17   7   3        4.26      166.47    128.45 o 
   1   9   3    26484.87    26162.31    557.09 o 
   3   9   3    33465.67    32879.72    643.66 o 
   5   9   3     2207.84     2502.38     75.47 o 
   7   9   3     9337.66     9860.88    198.37 o 
   9   9   3     3231.31     3285.72     93.59 o 
  11   9   3     2675.75     2529.62     99.21 o 
  13   9   3      304.82      231.97     52.09 o 
  15   9   3      647.40      572.19    118.56 o 
  17   9   3       55.07       96.95    112.10 o 
   1  11   3    18505.53    17029.51    371.58 o 
   3  11   3     5295.42     4923.93    151.68 o 
   5  11   3    12720.02    12360.31    210.07 o 
   7  11   3    12322.47    12587.78    208.69 o 
   9  11   3     1166.19     1161.19     65.58 o 
  11  11   3     2061.30     2380.54    130.79 o 
  13  11   3      507.53      435.13     69.48 o 
  15  11   3      122.96      139.95    113.31 o 
  17  11   3        2.13       90.85    122.73 o 
   1  13   3     8003.14     7129.72    173.27 o 
   3  13   3     4824.09     4354.19    199.29 o 
   5  13   3      957.02      928.05     40.64 o 
   7  13   3     1735.37     1609.08     99.26 o 
   9  13   3     1286.64     1443.11     64.88 o 
  11  13   3      377.00      352.22     78.77 o 
  13  13   3      513.34      447.29    133.83 o 
  15  13   3      145.70      141.72    110.13 o 
  17  13   3       42.42      131.53    132.72 o 
   1  15   3    17410.26    17000.26    261.87 o 
   3  15   3     2226.98     2064.09     76.66 o 
   5  15   3     2374.33     2377.21     91.86 o 
   7  15   3    12779.62    12897.14    268.12 o 
   9  15   3     1203.42     1231.89     66.72 o 
  11  15   3       18.55        4.40     59.76 o 
  13  15   3      218.10      102.64    128.69 o 
  15  15   3      155.81      335.88    113.83 o 
  17  15   3      171.22      346.58    168.15 o 
   1  17   3     9203.64     9416.98    156.92 o 
   3  17   3    10836.89    10671.35    213.31 o 
   5  17   3     1482.47     1572.77     68.94 o 
   7  17   3     3252.27     3464.18     89.39 o 
   9  17   3     3097.57     3255.89    128.66 o 
  11  17   3      140.39      245.24    115.90 o 
  13  17   3        6.74      122.59    127.03 o 
  15  17   3       50.15       65.71    108.69 o 
  17  17   3       31.01       42.10    131.63 o 
   1  19   3    10260.57    10006.23    152.99 o 
   3  19   3       60.23       24.92     55.49 o 
   5  19   3     3320.63     3373.27    120.95 o 
   7  19   3      494.44      368.39     58.92 o 
   9  19   3      727.90      656.84     48.03 o 
  11  19   3     1681.66     1478.02    157.49 o 
  13  19   3       69.98      222.92    179.44 o 
  15  19   3      643.11      664.79    162.19 o 
   1  21   3     5189.47     5306.97    106.12 o 
   3  21   3     5593.46     5810.57    158.58 o 
   5  21   3     1768.95     1821.97     85.70 o 
   7  21   3     2230.19     2208.18    105.33 o 
   9  21   3      763.50      649.75     75.09 o 
  11  21   3      202.46      238.01    131.09 o 
  13  21   3      209.60      177.18    166.24 o 
  15  21   3      102.77       77.15    102.73 o 
   1  23   3     8909.37     9071.81    150.70 o 
   3  23   3      424.44      456.45     64.71 o 
   5  23   3     9814.53     9402.69    212.09 o 
   7  23   3      675.31      704.52     80.60 o 
   9  23   3     3709.74     3473.76    118.58 o 
  11  23   3      224.22      175.20     88.45 o 
  13  23   3       87.13      280.13    156.73 o 
  15  23   3       38.09      -79.83    110.92 o 
   1  25   3     5179.10     5102.56    122.59 o 
   3  25   3     7904.88     7807.25    189.27 o 
   5  25   3      505.53      562.02     78.50 o 
   7  25   3     1164.22     1271.47     92.08 o 
   9  25   3      730.09      864.23     65.63 o 
  11  25   3      158.76       39.07    149.17 o 
  13  25   3        4.20       84.38    160.79 o 
  15  25   3       23.14     -134.98    211.09 o 
   1  27   3     4222.38     4338.66    116.91 o 
   3  27   3     1254.18     1262.11     84.95 o 
   5  27   3     1181.57     1129.17     98.30 o 
   7  27   3     3370.01     3167.92    123.23 o 
   9  27   3       20.61       -1.64     57.94 o 
  11  27   3      169.49      130.96    165.86 o 
  13  27   3       31.43      175.13    172.41 o 
   1  29   3     1805.95     1850.28    105.42 o 
   3  29   3     2426.36     2440.95    107.90 o 
   5  29   3      328.82      256.56     69.41 o 
   7  29   3      340.64      122.90     66.58 o 
   9  29   3      783.42      768.66     65.06 o 
  11  29   3       66.00       29.81    139.24 o 
  13  29   3       49.58      122.42    190.91 o 
   1  31   3     2625.51     2957.15    132.76 o 
   3  31   3      438.64      365.24     79.06 o 
   5  31   3     1407.77     1678.46    121.69 o 
   7  31   3      181.37      144.77     77.91 o 
   9  31   3       19.37       57.29     79.06 o 
  11  31   3      191.97      157.74    212.15 o 
   1  33   3      823.09      838.51     90.00 o 
   3  33   3     1247.73     1128.34    100.30 o 
   5  33   3       75.16       58.01     66.34 o 
   7  33   3      246.32      107.35     60.66 o 
   9  33   3       71.81       53.20     75.12 o 
  11  33   3       18.12      223.61    187.85 o 
   1  35   3      678.12      713.56     88.73 o 
   3  35   3       27.26       27.04     72.23 o 
   5  35   3      354.26      207.52     89.84 o 
   7  35   3      244.14      133.50     76.02 o 
   9  35   3       45.43      -52.43    159.04 o 
   1  37   3       94.78       77.09     94.54 o 
   3  37   3      590.17      482.37    103.38 o 
   5  37   3        4.11      -14.39     62.46 o 
   7  37   3      312.90      119.76     85.46 o 
   9  37   3      121.97     -100.67    166.69 o 
   1  39   3       81.35      115.20     85.92 o 
   3  39   3       60.44      -18.13     83.64 o 
   5  39   3       77.08      217.86    101.30 o 
   7  39   3       47.12      101.49     87.68 o 
   1  41   3      114.88       83.20    100.32 o 
   3  41   3       84.00      113.97    135.84 o 
   5  41   3       23.85      118.12     99.32 o 
   0   0   4    38000.65    33903.07   1661.84 o 
   4   0   4    23236.69    22741.59    614.22 o 
   8   0   4      393.57      376.50    166.06 o 
  12   0   4      807.63      387.35    215.75 o 
  16   0   4       41.34       31.59     66.00 o 
   2   2   4    11824.36    11328.92    346.46 o 
   4   2   4    13504.18    11837.65    343.32 o 
   6   2   4     1462.56     1619.85     92.73 o 
   8   2   4     3690.14     3555.85    127.11 o 
  10   2   4      310.06      309.16     80.72 o 
  12   2   4     2155.84     2359.30    114.60 o 
  14   2   4       17.55       12.79     48.81 o 
  16   2   4      196.02      197.86     84.41 o 
  18   2   4      225.73      375.68    266.06 o 
   0   4   4    18508.32    16209.77    637.20 o 
   2   4   4    14851.77    13851.17    431.08 o 
   4   4   4    11236.26    10877.58    233.76 o 
   6   4   4    13519.40    13181.15    274.08 o 
   8   4   4      909.01     1144.72     80.53 o 
  10   4   4     4241.82     4626.50    143.27 o 
  12   4   4     1037.75      895.91    162.82 o 
  14   4   4     1093.92     1066.97     92.66 o 
  16   4   4       51.60       46.30     54.80 o 
  18   4   4       28.89        1.40    100.45 o 
   2   6   4     8544.77     8568.81    291.78 o 
   4   6   4     8853.08     8734.42    205.77 o 
   6   6   4     3365.51     3512.08    122.14 o 
   8   6   4     2115.54     2244.33    101.19 o 
  10   6   4      126.13      133.06     68.80 o 
  12   6   4       52.44       97.47     63.26 o 
  14   6   4      103.30       23.46     60.55 o 
  16   6   4      122.03      135.78    122.66 o 
  18   6   4      221.89      215.99    138.02 o 
   0   8   4    11222.60    11686.47    554.27 o 
   2   8   4     7546.89     7697.05    273.84 o 
   4   8   4     1087.08     1112.33     76.10 o 
   6   8   4    11410.34    11519.38    252.87 o 
   8   8   4     2607.61     2547.41    107.54 o 
  10   8   4      440.08      496.09     65.19 o 
  12   8   4     1824.19     1705.28    188.48 o 
  14   8   4        2.11      -11.72     66.98 o 
  16   8   4      136.61      328.34    123.63 o 
  18   8   4        4.25      235.54    127.31 o 
   2  10   4    54716.29    57105.12   1545.20 o 
   4  10   4    19466.12    19356.94    389.20 o 
   6  10   4     5584.22     5703.60    151.13 o 
   8  10   4     2020.41     2094.57    136.74 o 
  10  10   4      351.22      344.32     68.56 o 
  12  10   4     1139.63      903.50    182.82 o 
  14  10   4      296.51      124.46     69.80 o 
  16  10   4      211.25      182.10    127.79 o 
   0  12   4        1.12     -103.38    103.38 o 
   2  12   4     2488.31     2624.51    130.33 o 
   4  12   4     7642.65     8653.58    174.39 o 
   6  12   4     1653.10     1552.19     94.03 o 
   8  12   4     3481.05     3356.22    101.02 o 
  10  12   4     1251.15     1140.64    105.52 o 
  12  12   4     5138.84     5378.65    243.85 o 
  14  12   4      292.44      164.95     57.04 o 
  16  12   4      177.17      125.62    144.00 o 
   2  14   4     6316.21     6803.13    203.31 o 
   4  14   4     6572.74     6171.29    142.35 o 
   6  14   4     4468.85     4740.52    113.93 o 
   8  14   4     3111.41     3107.93    134.26 o 
  10  14   4      726.73      844.06     91.42 o 
  12  14   4      227.39      356.95    101.31 o 
  14  14   4      109.95       87.24    143.32 o 
  16  14   4      132.34      -54.07    143.66 o 
   0  16   4    21525.58    21977.22    759.48 o 
   2  16   4      308.01      248.80     72.78 o 
   4  16   4    10449.49    10505.46    184.01 o 
   6  16   4     3109.43     3523.67    134.61 o 
   8  16   4      172.18      135.29     79.20 o 
  10  16   4      807.30      895.20     48.41 o 
  12  16   4      644.04      714.52    129.13 o 
  14  16   4      263.24      142.94    134.78 o 
  16  16   4        0.13       60.88    135.88 o 
   2  18   4    13005.16    13249.76    249.00 o 
   4  18   4     5587.27     5484.47    161.43 o 
   6  18   4      345.61      410.92     77.41 o 
   8  18   4      250.04      319.27     62.16 o 
  10  18   4      153.77      115.59     47.74 o 
  12  18   4      107.28       74.10     59.98 o 
  14  18   4      144.88      225.28    154.66 o 
  16  18   4       31.50        8.22    134.32 o 
   0  20   4    15584.00    15073.84    517.98 o 
   2  20   4     1270.79     1170.01     52.83 o 
   4  20   4     2199.09     2248.36    116.67 o 
   6  20   4     6003.81     6134.71    157.56 o 
   8  20   4      236.37      263.85     59.89 o 
  10  20   4      585.46      733.36     98.55 o 
  12  20   4       23.30       68.02     67.54 o 
  14  20   4       12.24        8.19    142.72 o 
  16  20   4       96.82      -97.85    137.53 o 
   2  22   4    12810.67    13569.83    243.01 o 
   4  22   4     5924.68     6304.85    173.88 o 
   6  22   4      264.23      205.57     74.12 o 
   8  22   4     6370.78     7237.23    209.04 o 
  10  22   4      615.48      393.51    118.16 o 
  12  22   4      518.10      387.92    160.80 o 
  14  22   4      132.50      121.85    161.28 o 
   0  24   4     6565.66     5637.30    211.94 o 
   2  24   4      893.57      881.24     46.84 o 
   4  24   4     1179.58     1246.20     95.03 o 
   6  24   4     3297.43     3451.68    130.41 o 
   8  24   4      537.14      533.21     89.61 o 
  10  24   4      846.47      638.93     64.15 o 
  12  24   4      121.02       86.43    148.79 o 
  14  24   4       15.46      -17.10    176.99 o 
   2  26   4     2387.07     2237.99     66.15 o 
   4  26   4     2444.57     2602.43    140.91 o 
   6  26   4      625.23      586.30     87.21 o 
   8  26   4      224.07      189.73     77.39 o 
  10  26   4       22.81       54.45     47.88 o 
  12  26   4       45.91      205.42    185.69 o 
  14  26   4       45.27     -152.42    322.02 o 
   0  28   4      417.12      299.41     91.30 o 
   2  28   4      191.56      169.87     78.74 o 
   4  28   4      674.97      672.64     82.96 o 
   6  28   4      325.03      194.14     80.73 o 
   8  28   4      211.15      101.19     63.77 o 
  10  28   4        6.72      -45.93     92.63 o 
  12  28   4      181.31      211.53    199.29 o 
   2  30   4     2115.12     2101.72    107.42 o 
   4  30   4     1186.91     1076.14    121.07 o 
   6  30   4     1100.20     1074.44    143.01 o 
   8  30   4       79.77       66.50     63.47 o 
  10  30   4       14.82        1.48    146.31 o 
  12  30   4        8.84     -181.99    205.47 o 
   0  32   4     1439.26     1529.24    114.14 o 
   2  32   4      360.50      264.66     77.56 o 
   4  32   4      124.77       48.65     68.82 o 
   6  32   4      497.88      142.40     70.74 o 
   8  32   4      229.41       76.55     65.20 o 
  10  32   4       34.22      257.04    228.00 o 
   2  34   4     1578.80     1588.31    179.54 o 
   4  34   4      573.64      463.82    102.27 o 
   6  34   4      148.49       72.53     71.57 o 
   8  34   4      430.97      215.04    107.70 o 
  10  34   4       23.76       72.91    197.89 o 
   0  36   4      286.30      259.64    163.02 o 
   2  36   4      125.92      101.80     79.73 o 
   4  36   4      207.77      185.37     91.03 o 
   6  36   4      610.07      217.97    113.56 o 
   8  36   4       25.64      -83.28    105.52 o 
   2  38   4      370.88      170.16     88.62 o 
   4  38   4      238.07      181.17     90.46 o 
   6  38   4        7.96        8.86     90.92 o 
   0  40   4      832.10      758.97    193.81 o 
   2  40   4       37.43      -13.54     92.52 o 
   4  40   4      275.32      328.63    108.00 o 
   1   1   5     4886.78     4583.00    272.86 o 
   3   1   5    21694.82    22128.85    940.31 o 
   5   1   5     3742.82     4269.93    150.88 o 
   7   1   5     7031.05     7621.58    271.44 o 
   9   1   5      898.89      808.43    153.39 o 
  11   1   5      198.85      149.67     93.43 o 
  13   1   5       79.58      129.14     71.97 o 
  15   1   5       82.24      129.61     77.62 o 
  17   1   5      149.32      248.44    113.07 o 
   1   3   5    10384.67    10492.10    416.19 o 
   3   3   5    13137.66    12162.10    405.52 o 
   5   3   5     7580.83     7737.48    211.80 o 
   7   3   5     1893.83     1915.08    111.41 o 
   9   3   5     3263.97     3387.17    150.14 o 
  11   3   5      521.36      303.76     89.98 o 
  13   3   5      364.96      325.15     94.18 o 
  15   3   5       57.31      143.26     59.03 o 
  17   3   5      153.47      299.40    134.61 o 
   1   5   5      279.07      301.22    129.55 o 
   3   5   5     2564.10     2614.92    217.93 o 
   5   5   5      631.24      674.91     91.53 o 
   7   5   5     2017.82     1819.94    178.80 o 
   9   5   5     2005.65     2215.20    134.19 o 
  11   5   5      863.44      870.87    115.18 o 
  13   5   5      233.12      205.01     78.64 o 
  15   5   5      314.42      191.54     78.37 o 
  17   5   5       71.39       21.03     95.56 o 
   1   7   5     5650.55     5584.04    282.21 o 
   3   7   5    13654.56    12605.04    430.53 o 
   5   7   5     4684.42     4958.06    160.87 o 
   7   7   5     6080.33     6108.21    178.41 o 
   9   7   5     2152.32     2336.47    127.14 o 
  11   7   5     2041.68     2145.49    133.16 o 
  13   7   5      273.41      281.62     64.79 o 
  15   7   5       20.87       -8.79     70.23 o 
  17   7   5       54.56      110.75    115.51 o 
   1   9   5     7332.14     7431.65    312.21 o 
   3   9   5      699.15      998.04    113.84 o 
   5   9   5    14768.38    15149.55    335.20 o 
   7   9   5     1968.78     2204.47    105.66 o 
   9   9   5      751.07      863.35    102.95 o 
  11   9   5      191.66      125.18     75.51 o 
  13   9   5      362.95      304.11     88.64 o 
  15   9   5       41.97      154.09     86.62 o 
  17   9   5       80.20      239.98    125.25 o 
   1  11   5      227.98       76.25     93.85 o 
   3  11   5      991.16      980.33    121.01 o 
   5  11   5     7636.82     8012.09    199.71 o 
   7  11   5      778.45      768.88    100.45 o 
   9  11   5      646.18      607.35     99.03 o 
  11  11   5       74.69       37.36     69.35 o 
  13  11   5      201.91      139.63     56.62 o 
  15  11   5      126.38      193.75    130.22 o 
  17  11   5       34.73      135.64    125.60 o 
   1  13   5     9279.41     9425.64    316.24 o 
   3  13   5      373.71      493.64    116.50 o 
   5  13   5      417.70      366.29     86.35 o 
   7  13   5     1323.71     1346.25     87.36 o 
   9  13   5       89.10       33.62     67.89 o 
  11  13   5      430.69      300.25     97.71 o 
  13  13   5       15.98      -31.23     31.23 o 
  15  13   5      611.27      556.66    162.21 o 
  17  13   5      101.42       -5.29    115.44 o 
   1  15   5     3518.54     3622.16    187.95 o 
   3  15   5     5349.53     5592.82    207.27 o 
   5  15   5      383.16      413.36     85.10 o 
   7  15   5      659.10      702.77     85.05 o 
   9  15   5      156.61      175.56     56.00 o 
  11  15   5      101.12      182.07     71.92 o 
  13  15   5       22.69      -53.89     75.56 o 
  15  15   5       42.12      171.90    150.69 o 
   1  17   5     1361.04     1337.40    131.10 o 
   3  17   5      179.28      260.24    106.25 o 
   5  17   5     3228.41     3062.09    110.90 o 
   7  17   5      831.80      732.92     72.33 o 
   9  17   5      305.51      215.42    102.94 o 
  11  17   5      469.12      611.42    105.97 o 
  13  17   5      160.10      128.95     96.09 o 
  15  17   5      199.30      417.83    189.63 o 
   1  19   5      157.74       96.53     91.25 o 
   3  19   5     2669.90     3286.70    220.84 o 
   5  19   5      950.33      871.10    114.10 o 
   7  19   5      740.15      738.79    106.06 o 
   9  19   5     1389.63     1235.51    135.22 o 
  11  19   5       18.32        9.57     45.64 o 
  13  19   5      180.40      153.18    156.98 o 
  15  19   5       70.94     -166.35    166.35 o 
   1  21   5     4963.06     5212.00    133.95 o 
   3  21   5      199.09      172.31     51.53 o 
   5  21   5     4487.24     5125.63    183.53 o 
   7  21   5     2231.78     1969.80    141.19 o 
   9  21   5      146.32       64.86     84.93 o 
  11  21   5      379.31      293.74     57.35 o 
  13  21   5      163.43      492.06    207.98 o 
  15  21   5       55.33     -107.09    181.73 o 
   1  23   5     3592.22     4023.08    115.65 o 
   3  23   5     7487.18     7418.13    182.96 o 
   5  23   5      503.50      457.15     82.93 o 
   7  23   5      703.18      818.79    108.84 o 
   9  23   5      357.78      236.55     66.10 o 
  11  23   5       56.70       21.00     77.24 o 
  13  23   5       94.68     -181.22    181.22 o 
   1  25   5     7618.52     7783.54    170.00 o 
   3  25   5      888.17      963.70    109.18 o 
   5  25   5     1963.81     2377.35    132.29 o 
   7  25   5     1033.39     1216.56    118.36 o 
   9  25   5       79.81       22.11     57.75 o 
  11  25   5       54.67       88.57     74.07 o 
  13  25   5        4.21      121.22    199.74 o 
   1  27   5      961.84     1038.85     76.93 o 
   3  27   5     1718.17     1830.54    115.54 o 
   5  27   5      247.94      188.34     96.19 o 
   7  27   5      588.87      420.82    115.61 o 
   9  27   5      509.62      298.53     72.68 o 
  11  27   5       25.04      149.18    166.34 o 
  13  27   5      113.04      198.71    229.59 o 
   1  29   5      988.67      983.50     74.56 o 
   3  29   5       19.18       64.27     81.95 o 
   5  29   5     1251.26     1090.61    166.83 o 
   7  29   5      362.92      285.64    102.57 o 
   9  29   5       57.96       15.20     57.44 o 
  11  29   5       77.71      208.96    202.04 o 
   1  31   5      573.29      514.50     72.53 o 
   3  31   5      893.40      756.39    155.63 o 
   5  31   5      324.24      330.20     86.34 o 
   7  31   5       54.69       47.56     75.11 o 
   9  31   5      201.71       46.27    155.66 o 
  11  31   5        6.09      -97.22    191.15 o 
   1  33   5     1445.46     1566.28    142.27 o 
   3  33   5      197.50      209.49     88.16 o 
   5  33   5     1099.27      612.83    212.94 o 
   7  33   5      255.14      130.47    105.65 o 
   9  33   5      244.80      123.28    158.18 o 
   1  35   5      119.60      106.83     72.42 o 
   3  35   5      645.79      360.45    139.80 o 
   5  35   5       66.32       16.27     84.70 o 
   7  35   5      130.61       39.48     83.93 o 
   9  35   5      115.62       58.20    315.41 o 
   1  37   5      418.22      266.40    105.52 o 
   3  37   5       13.71      -90.87     99.59 o 
   5  37   5      134.77      157.57     91.30 o 
   7  37   5       16.56       17.59     71.11 o 
   1  39   5       51.64      184.77    113.15 o 
   3  39   5      126.99      105.16    100.27 o 
   5  39   5       57.07      -15.96     85.21 o 
   2   0   6     2474.53     2488.74    338.94 o 
   6   0   6     5919.26     6051.50    620.49 o 
  10   0   6      350.83      353.89    158.17 o 
  14   0   6      385.07      398.94    127.88 o 
   0   2   6      310.87      280.57    237.71 o 
   2   2   6      737.34      625.56    205.53 o 
   4   2   6     2072.77     2370.78    255.65 o 
   6   2   6      127.73      144.40    102.34 o 
   8   2   6     1103.59      955.49    215.39 o 
  10   2   6      360.93      316.24     99.03 o 
  12   2   6      149.20       58.10     90.77 o 
  14   2   6      209.43      300.54     91.18 o 
  16   2   6       25.22       75.07     76.57 o 
   2   4   6     1978.53     2392.61    236.72 o 
   4   4   6     1649.87     1543.40    221.96 o 
   6   4   6      385.26      503.89    125.74 o 
   8   4   6      706.37      669.70    131.05 o 
  10   4   6      283.49      179.16    108.61 o 
  12   4   6      328.00      220.23    110.73 o 
  14   4   6       40.64       44.31     93.54 o 
  16   4   6       15.75      125.16     80.43 o 
   0   6   6    11261.21    12663.32   1318.86 o 
   2   6   6     4343.41     4666.24    278.13 o 
   4   6   6     1734.05     2002.13    179.04 o 
   6   6   6     2456.75     2712.80    163.87 o 
   8   6   6      374.22      351.12     90.82 o 
  10   6   6      681.56      726.78    105.07 o 
  12   6   6      338.06      232.89    110.59 o 
  14   6   6      227.33      180.77    107.04 o 
  16   6   6       99.69      158.82    127.03 o 
   2   8   6     1401.82     1527.01    186.68 o 
   4   8   6     2258.17     2671.13    271.34 o 
   6   8   6      624.51      608.06    116.27 o 
   8   8   6     1329.42     1289.27    151.70 o 
  10   8   6     1441.63     1557.56    128.29 o 
  12   8   6       72.31       54.15     86.80 o 
  14   8   6      322.94      380.70    100.62 o 
  16   8   6      106.17      137.05    136.02 o 
   0  10   6    10527.19    11112.25    884.48 o 
   2  10   6     1452.11     1610.77    235.48 o 
   4  10   6     1864.34     2022.13    165.12 o 
   6  10   6      911.85     1038.98    127.64 o 
   8  10   6      747.01      760.80    105.17 o 
  10  10   6     1191.80     1214.86    123.64 o 
  12  10   6       36.87       21.08     66.78 o 
  14  10   6       82.48       -7.30    111.28 o 
  16  10   6        1.23      -43.53    174.11 o 
   2  12   6     1214.99     1250.29    192.07 o 
   4  12   6      666.56      523.06    134.33 o 
   6  12   6     1297.66     1183.04    139.50 o 
   8  12   6      903.40      781.01     96.22 o 
  10  12   6     1334.03     1272.69    128.96 o 
  12  12   6       52.90      -72.13     72.13 o 
  14  12   6      170.86      193.93    110.46 o 
  16  12   6      124.36      225.71    175.98 o 
   0  14   6     2790.29     3263.56    291.36 o 
   2  14   6      998.80     1032.62    188.98 o 
   4  14   6     1715.68     1972.32    161.99 o 
   6  14   6     1203.00     1505.02    126.03 o 
   8  14   6      433.76      462.48    103.74 o 
  10  14   6      466.29      361.16     91.25 o 
  12  14   6       26.14       80.91     90.86 o 
  14  14   6      116.57      -10.71    132.41 o 
  16  14   6        4.42       35.13    150.10 o 
   2  16   6     1217.01     1276.80    150.98 o 
   4  16   6      775.55      735.78    149.86 o 
   6  16   6     1245.01     1380.29    175.87 o 
   8  16   6      140.76      106.53     66.94 o 
  10  16   6      304.25      302.28     68.20 o 
  12  16   6       17.34       71.56     85.48 o 
  14  16   6       10.79      252.78    192.35 o 
   0  18   6     7575.67     8150.11    484.86 o 
   2  18   6     1739.25     2200.15    176.49 o 
   4  18   6     1207.75     1575.69    159.51 o 
   6  18   6     1226.42     1296.03    142.40 o 
   8  18   6      141.35       75.30     59.13 o 
  10  18   6      174.86      218.58     98.43 o 
  12  18   6      142.61      177.43    131.67 o 
  14  18   6       92.93      -14.40    154.70 o 
   2  20   6     3019.87     3355.12    209.84 o 
   4  20   6     3098.82     2766.29    210.94 o 
   6  20   6     1545.33     1760.73    161.68 o 
   8  20   6     1877.96     2032.88    162.33 o 
  10  20   6      148.07      159.21     95.29 o 
  12  20   6       39.37        4.93     96.64 o 
  14  20   6       42.70      133.51    179.57 o 
   0  22   6     1585.71     1626.08    231.58 o 
   2  22   6     1135.88     1477.89    127.12 o 
   4  22   6     1391.26     1613.17    138.53 o 
   6  22   6     1586.33     1952.50    160.26 o 
   8  22   6     1002.42      690.30    158.51 o 
  10  22   6      205.57       71.75     64.34 o 
  12  22   6        2.04        8.23    149.91 o 
  14  22   6       46.14      -11.63    233.34 o 
   2  24   6      156.59      219.80     70.77 o 
   4  24   6      243.00      227.50    104.95 o 
   6  24   6      160.28       38.42     83.39 o 
   8  24   6      333.84      255.98     89.58 o 
  10  24   6       75.19       94.17     77.04 o 
  12  24   6       27.68      -23.56    166.88 o 
   0  26   6     2057.19     2203.90    133.93 o 
   2  26   6      217.07      207.57     61.07 o 
   4  26   6      921.12      800.24    132.07 o 
   6  26   6      930.98      722.46    147.82 o 
   8  26   6      275.60       67.90     87.98 o 
  10  26   6      247.20      220.21    140.94 o 
  12  26   6      145.54      269.29    217.47 o 
   2  28   6     1621.72     1360.25    128.91 o 
   4  28   6      792.14      721.54    115.04 o 
   6  28   6      158.06       40.91    100.97 o 
   8  28   6      107.40       62.00     81.24 o 
  10  28   6      199.94      -38.87    151.56 o 
  12  28   6        1.17      204.27    236.84 o 
   0  30   6     3861.85     4029.90    293.59 o 
   2  30   6      394.65      317.53     81.92 o 
   4  30   6      241.67      141.73     89.47 o 
   6  30   6      357.07      257.80    110.46 o 
   8  30   6      103.66        1.22     94.86 o 
  10  30   6       40.69       90.49    151.58 o 
   2  32   6      647.97      414.00    138.01 o 
   4  32   6      260.42      203.99    111.31 o 
   6  32   6       94.14      -20.82     85.58 o 
   8  32   6      292.51       71.52    108.34 o 
  10  32   6        6.71      103.37    230.21 o 
   0  34   6      381.07      242.91    200.99 o 
   2  34   6      169.70      149.40     80.32 o 
   4  34   6      292.51      278.51    122.08 o 
   6  34   6      239.20      285.34    128.24 o 
   8  34   6        4.59      -12.47    111.51 o 
   2  36   6      449.17      339.20    120.29 o 
   4  36   6      264.56      154.72    101.00 o 
   6  36   6       52.62      112.81     94.55 o 
   0  38   6      641.74      792.80    284.55 o 
   2  38   6       28.82       53.13    114.76 o 
   4  38   6      170.53      126.41     97.53 o 
   1   1   7      154.04      171.40    233.81 o 
   3   1   7     1535.21     1257.24    444.55 o 
   5   1   7      860.21      760.97    171.85 o 
   7   1   7      176.50      134.11    109.08 o 
   9   1   7     1004.09      982.38    204.42 o 
  11   1   7        1.79      -30.07    107.82 o 
  13   1   7       23.66       83.70    106.90 o 
  15   1   7      143.51      157.11    134.23 o 
   1   3   7     2050.95     2553.46    295.05 o 
   3   3   7     1406.01      841.55    289.28 o 
   5   3   7       51.10      119.74     95.25 o 
   7   3   7     1655.20     1658.99    266.92 o 
   9   3   7     1815.97     2191.07    222.31 o 
  11   3   7       88.95      -31.60    111.64 o 
  13   3   7      383.81      265.40    116.06 o 
  15   3   7       42.46      -54.00     76.75 o 
   1   5   7      116.17      314.44    190.66 o 
   3   5   7     1681.19     1874.70    298.35 o 
   5   5   7      398.99      343.67    139.67 o 
   7   5   7      777.85      618.26    132.35 o 
   9   5   7      525.05      428.90    128.11 o 
  11   5   7      327.29      318.16    118.96 o 
  13   5   7       30.30      -60.98    103.43 o 
  15   5   7        1.92       73.51     74.63 o 
   1   7   7      263.21      480.89    192.93 o 
   3   7   7     1443.66     1813.99    274.84 o 
   5   7   7     2427.39     2131.45    290.29 o 
   7   7   7      429.71      271.69    111.56 o 
   9   7   7      271.79      212.52    102.47 o 
  11   7   7      294.50      223.56    102.33 o 
  13   7   7       15.78      -78.12     94.78 o 
  15   7   7       82.29      -11.21    111.72 o 
   1   9   7     2312.65     2909.18    291.94 o 
   3   9   7     1265.93     1472.08    410.23 o 
   5   9   7      867.82      734.30    243.21 o 
   7   9   7     1780.06     1894.56    207.03 o 
   9   9   7      471.15      535.83    106.99 o 
  11   9   7      688.63      497.33    137.49 o 
  13   9   7       96.10      177.29    109.63 o 
  15   9   7      118.21      214.51    109.00 o 
   1  11   7       92.01       44.87    146.50 o 
   3  11   7      200.52      261.14    174.80 o 
   5  11   7      230.14      309.62    136.13 o 
   7  11   7     1203.56      982.05    148.93 o 
   9  11   7      517.49      429.19    127.07 o 
  11  11   7       61.46      138.48     91.47 o 
  13  11   7       31.74      100.66     77.95 o 
  15  11   7       94.51      188.92    165.73 o 
   1  13   7      778.36      873.90    183.40 o 
   3  13   7     2195.83     2469.35    215.20 o 
   5  13   7       19.91       23.78     75.93 o 
   7  13   7      948.01      765.19    127.64 o 
   9  13   7      385.72      206.57     93.22 o 
  11  13   7       69.92      240.12    100.44 o 
  13  13   7      162.76      113.14    120.87 o 
  15  13   7      127.43       69.95    194.31 o 
   1  15   7      391.91      463.25    216.61 o 
   3  15   7      769.62      867.81    164.62 o 
   5  15   7      843.82     1145.44    177.34 o 
   7  15   7      780.28      914.65    172.43 o 
   9  15   7       44.55       70.13     71.25 o 
  11  15   7       14.36       -5.81     68.71 o 
  13  15   7      140.65      261.83    140.14 o 
  15  15   7      168.01      141.44    181.36 o 
   1  17   7      288.83      417.62    182.75 o 
   3  17   7      172.19      155.45    159.35 o 
   5  17   7     1083.93      935.81    111.71 o 
   7  17   7      109.32       94.35     91.37 o 
   9  17   7      797.91      602.84    121.72 o 
  11  17   7       15.02      -80.23     80.23 o 
  13  17   7       48.24       42.93    139.57 o 
   1  19   7     1056.51     1061.24    200.28 o 
   3  19   7      247.17      128.48    132.34 o 
   5  19   7     1182.91     1112.81    169.38 o 
   7  19   7      875.06      712.61    162.62 o 
   9  19   7       91.07       97.45     45.97 o 
  11  19   7      173.78      185.31    109.23 o 
  13  19   7       40.79      212.55    201.51 o 
   1  21   7     2015.24     2055.35    200.32 o 
   3  21   7     2393.66     2675.40    234.51 o 
   5  21   7      137.40       35.06     72.21 o 
   7  21   7      279.14      123.62     35.67 o 
   9  21   7      183.49       83.08    118.69 o 
  11  21   7       51.24      160.20    107.41 o 
  13  21   7       68.55      271.11    243.23 o 
   1  23   7     1362.27     1565.03    190.82 o 
   3  23   7      339.74      402.51    160.94 o 
   5  23   7      496.18      311.17     99.23 o 
   7  23   7      115.07      107.60    136.39 o 
   9  23   7       39.43     -115.38    115.38 o 
  11  23   7       27.10        7.98    119.89 o 
  13  23   7        4.60     -168.76    236.62 o 
   1  25   7       14.85       55.99     59.60 o 
   3  25   7     1153.45     1053.48    214.24 o 
   5  25   7        4.41     -105.23    113.13 o 
   7  25   7      374.65      437.24    142.17 o 
   9  25   7        9.02       60.85    118.66 o 
  11  25   7       92.45      133.09    126.69 o 
   1  27   7      230.46       62.94     61.69 o 
   3  27   7      246.70      131.32     57.28 o 
   5  27   7      673.36      470.77    131.16 o 
   7  27   7       65.29      148.61    102.50 o 
   9  27   7        5.58       86.49     88.04 o 
  11  27   7       17.10     -120.32    221.23 o 
   1  29   7      212.53      196.03     79.92 o 
   3  29   7      304.13      367.70    109.42 o 
   5  29   7      228.41      222.03    134.94 o 
   7  29   7       92.81      148.24    109.01 o 
   9  29   7      159.10      190.37    107.02 o 
   1  31   7      167.46      136.61     79.36 o 
   3  31   7      108.89       88.40    101.66 o 
   5  31   7      143.52      181.29    110.21 o 
   7  31   7      130.73      155.59    120.46 o 
   9  31   7       91.54      234.62    189.57 o 
   1  33   7      206.54      138.16     85.00 o 
   3  33   7      598.45      406.59    119.96 o 
   5  33   7       13.36      -17.85    106.52 o 
   7  33   7      148.09      164.40    118.01 o 
   1  35   7      231.90      389.17    150.30 o 
   3  35   7       28.02       92.16    133.51 o 
   5  35   7       58.52       36.84    118.05 o 
   1  37   7       69.57       33.67    115.66 o 
   3  37   7      150.14      328.66    130.33 o 
   0   0   8     2720.01     3531.04    775.39 o 
   4   0   8      290.28      -29.29    295.94 o 
   8   0   8      541.10      408.03    199.97 o 
  12   0   8      197.18       95.35    205.65 o 
   2   2   8      530.07      311.73    240.32 o 
   4   2   8       86.27       62.07    203.61 o 
   6   2   8     2687.86     2506.48    235.86 o 
   8   2   8      609.29      618.87    152.77 o 
  10   2   8      167.83      176.07    121.70 o 
  12   2   8        8.12      147.60    132.34 o 
  14   2   8       45.18       95.20    128.42 o 
   0   4   8     1502.15     1269.14    466.29 o 
   2   4   8      286.34       71.18    269.04 o 
   4   4   8      706.31      514.35    243.81 o 
   6   4   8      491.50      145.70    122.54 o 
   8   4   8       84.03       65.68    103.63 o 
  10   4   8       65.25      -52.61    105.62 o 
  12   4   8       49.59       89.73    111.81 o 
  14   4   8      126.20       92.52    126.05 o 
   2   6   8     1972.92     1731.52    367.01 o 
   4   6   8      554.11      386.18    277.47 o 
   6   6   8     5167.43     6293.16    300.77 o 
   8   6   8     1250.34     1151.96    162.32 o 
  10   6   8       82.24      -73.06     99.24 o 
  12   6   8      341.56      287.68    128.70 o 
  14   6   8       71.31      137.01    102.06 o 
   0   8   8     1227.08     1088.81    382.45 o 
   2   8   8      538.60      526.41    232.75 o 
   4   8   8     1156.62      627.46    359.94 o 
   6   8   8       23.43      -32.52    104.28 o 
   8   8   8      666.27      399.60    121.87 o 
  10   8   8       59.96       -3.91    111.53 o 
  12   8   8      146.36       13.40    128.98 o 
  14   8   8      280.91      152.59    111.86 o 
   2  10   8      485.45      267.83    273.58 o 
   4  10   8      542.60      395.50    174.65 o 
   6  10   8      795.17      604.42    179.20 o 
   8  10   8       63.93       27.84     98.63 o 
  10  10   8        6.80     -103.99    103.99 o 
  12  10   8       50.07      114.83    100.08 o 
  14  10   8       22.76     -125.06    125.06 o 
   0  12   8      213.52      252.63    288.03 o 
   2  12   8       69.16       28.75    191.01 o 
   4  12   8       37.30       35.67    144.85 o 
   6  12   8       77.41       98.61    121.40 o 
   8  12   8       28.98      -45.18    112.79 o 
  10  12   8       65.44       33.58     92.73 o 
  12  12   8      130.67       53.45    104.12 o 
  14  12   8       13.27       87.84     97.13 o 
   2  14   8      755.74      965.12    288.65 o 
   4  14   8      678.46      677.10    195.74 o 
   6  14   8       90.24       -7.32     85.28 o 
   8  14   8       73.14      124.66     91.54 o 
  10  14   8       31.87       64.40     87.86 o 
  12  14   8      129.79       18.13    104.38 o 
  14  14   8       35.35      237.96    164.53 o 
   0  16   8      866.86      904.66    336.73 o 
   2  16   8      189.70      179.93    194.29 o 
   4  16   8        1.70       -0.13    144.86 o 
   6  16   8      108.65       71.36     80.70 o 
   8  16   8      126.24      137.36    109.56 o 
  10  16   8       14.02      -14.48     72.83 o 
  12  16   8      307.23      234.00    105.95 o 
  14  16   8       12.71      168.19    182.70 o 
   2  18   8      540.54      323.10    169.97 o 
   4  18   8      890.08      884.42    232.43 o 
   6  18   8      524.55      412.53    127.51 o 
   8  18   8        8.00      -33.24     93.08 o 
  10  18   8       71.10      169.98    153.44 o 
  12  18   8       17.64       65.23    130.43 o 
   0  20   8     1148.02     1112.29    341.77 o 
   2  20   8      112.69      202.41    163.84 o 
   4  20   8      774.48      336.83    188.36 o 
   6  20   8      217.15      122.76     99.04 o 
   8  20   8      177.92      141.63     53.44 o 
  10  20   8        5.71      193.87    127.73 o 
  12  20   8      230.44      293.49    159.54 o 
   2  22   8     1171.70      494.28    300.82 o 
   4  22   8      206.61      133.86    171.76 o 
   6  22   8      161.64      202.97     82.14 o 
   8  22   8      297.23      182.00    129.19 o 
  10  22   8        8.21      104.46    116.45 o 
  12  22   8       87.15      -69.87    160.62 o 
   0  24   8      389.32      187.10    206.12 o 
   2  24   8      287.61       89.49    154.87 o 
   4  24   8      114.22        3.40    173.16 o 
   6  24   8      504.07      410.41    164.41 o 
   8  24   8       36.15       69.44    142.11 o 
  10  24   8       68.16       71.30    134.55 o 
   2  26   8      281.08      110.24     99.34 o 
   4  26   8      619.43      311.06    178.45 o 
   6  26   8       38.10      120.86    126.38 o 
   8  26   8       21.83      259.22    189.17 o 
  10  26   8        1.38     -150.90    150.90 o 
   0  28   8      475.46      298.78    243.47 o 
   2  28   8       34.15      -55.61     55.61 o 
   4  28   8        7.77      -65.32    112.33 o 
   6  28   8       49.23        4.87    132.35 o 
   8  28   8       95.20       66.83    115.33 o 
   2  30   8      312.60      314.08    103.66 o 
   4  30   8       30.79       54.56    108.84 o 
   6  30   8       62.90      187.56    159.88 o 
   8  30   8       61.74      117.60    113.03 o 
   0  32   8      385.20      351.57    203.48 o 
   2  32   8       92.77      212.24     94.22 o 
   4  32   8      421.03      382.00    155.59 o 
   6  32   8      107.02      280.05    158.86 o 
   2  34   8       91.84       92.20    141.12 o 
   4  34   8       73.91       79.23    151.52 o 
   1   1   9      559.35      564.18    351.06 o 
   3   1   9      897.73     1016.93    395.81 o 
   5   1   9     1063.47      561.91    302.61 o 
   7   1   9      970.18     1132.86    167.79 o 
   9   1   9       71.31       92.19    125.62 o 
  11   1   9       74.90      -12.87    117.72 o 
  13   1   9      100.23      136.64    136.63 o 
   1   3   9      538.73      740.98    298.74 o 
   3   3   9      927.26      809.93    312.22 o 
   5   3   9      254.11      118.68    179.72 o 
   7   3   9     1453.02     1437.33    214.18 o 
   9   3   9       19.15      -90.32    115.66 o 
  11   3   9      682.94      550.19    148.69 o 
  13   3   9       53.46      111.47    121.59 o 
   1   5   9      403.70      523.01    265.15 o 
   3   5   9      453.45      422.96    286.88 o 
   5   5   9      536.48      360.18    201.82 o 
   7   5   9     1067.76      869.00    204.92 o 
   9   5   9      152.38      161.23    150.55 o 
  11   5   9       27.51       67.64    137.08 o 
  13   5   9       85.04       86.99    138.03 o 
   1   7   9     1453.61     1516.82    397.21 o 
   3   7   9      729.15      603.43    278.67 o 
   5   7   9      151.22      135.66    165.93 o 
   7   7   9      243.91      161.19    130.22 o 
   9   7   9       73.38       61.65    144.50 o 
  11   7   9      409.06      595.26    142.06 o 
  13   7   9       72.63      163.03    125.40 o 
   1   9   9     1012.77     1324.52    310.46 o 
   3   9   9       90.86       89.83    222.15 o 
   5   9   9      814.17      593.36    227.32 o 
   7   9   9      634.72      310.75    136.42 o 
   9   9   9     1286.28     1555.31    188.37 o 
  11   9   9       63.39      227.56    115.47 o 
  13   9   9       81.26       55.58    101.43 o 
   1  11   9      887.75      991.24    295.80 o 
   3  11   9      386.95      561.42    280.32 o 
   5  11   9       68.32      165.11    188.96 o 
   7  11   9      131.56      142.32    145.94 o 
   9  11   9      335.50      282.17    125.95 o 
  11  11   9      266.92       94.95    151.49 o 
  13  11   9       41.95      -74.76    111.56 o 
   1  13   9      105.20      340.10    264.08 o 
   3  13   9       63.83       17.52    216.26 o 
   5  13   9        4.48       77.12    158.03 o 
   7  13   9      128.15      182.52    119.03 o 
   9  13   9      259.23      243.56    138.34 o 
  11  13   9      141.07      160.09    111.37 o 
  13  13   9       45.25      -40.27    226.52 o 
   1  15   9      347.67      294.29    281.83 o 
   3  15   9      333.26      502.39    204.41 o 
   5  15   9      178.63      -52.44    162.87 o 
   7  15   9       62.22      131.52    103.48 o 
   9  15   9      105.47      232.31    101.37 o 
  11  15   9      109.40      143.61    126.72 o 
  13  15   9       54.52       40.03    236.72 o 
   1  17   9       16.07       -1.66    204.35 o 
   3  17   9       90.98       20.14    178.01 o 
   5  17   9       84.16      -71.92    176.66 o 
   7  17   9       29.27      -53.44    114.52 o 
   9  17   9       15.58       -7.71     77.04 o 
  11  17   9       82.61      205.94    134.10 o 
   1  19   9      396.96      528.79    290.91 o 
   3  19   9      270.66      272.52    210.05 o 
   5  19   9      207.65      143.56     98.10 o 
   7  19   9       12.34       38.19     77.90 o 
   9  19   9       17.90      147.70    180.29 o 
  11  19   9       25.85        0.34    114.69 o 
   1  21   9      168.39       96.57    164.44 o 
   3  21   9       16.90      200.86    176.05 o 
   5  21   9       55.22      164.38    142.69 o 
   7  21   9       95.34      122.34    170.48 o 
   9  21   9       57.78       45.05    152.47 o 
  11  21   9       37.17     -142.75    152.45 o 
   1  23   9       15.97       27.29    162.60 o 
   3  23   9      270.64      235.10    198.03 o 
   5  23   9        1.78       34.90     94.24 o 
   7  23   9      122.65       30.14    162.43 o 
   9  23   9       57.26     -116.56    149.18 o 
   1  25   9      102.02       30.54    216.06 o 
   3  25   9      176.06      149.47    175.86 o 
   5  25   9       73.26      282.08    157.18 o 
   7  25   9       23.14      -43.52    171.56 o 
   9  25   9       41.54      -67.55    145.58 o 
   1  27   9      116.22       88.41    105.22 o 
   3  27   9       31.66      -56.66    120.83 o 
   5  27   9        4.94      237.96    173.58 o 
   7  27   9        1.12       93.60    153.58 o 
   1  29   9       33.13       52.21     96.73 o 
   3  29   9       68.34      253.52    187.15 o 
   5  29   9       35.41     -178.50    178.50 o 
   7  29   9        1.36      -19.43    127.67 o 
   1  31   9       11.83       18.87    128.65 o 
   3  31   9      155.95      139.34    135.23 o 
   5  31   9       19.20       -1.88    139.29 o 
   1  33   9       50.61       95.23    153.62 o 
   2   0  10      869.36      848.74    455.92 o 
   6   0  10     1600.76     1697.62    305.92 o 
  10   0  10      463.34      705.76    225.66 o 
   0   2  10     1261.45     1145.74    469.33 o 
   2   2  10        2.04      -39.20    227.57 o 
   4   2  10      148.15      375.72    261.62 o 
   6   2  10      133.51      272.39    154.37 o 
   8   2  10      116.16      126.16    145.07 o 
  10   2  10       13.68      213.68    133.18 o 
  12   2  10      309.07      367.98    149.35 o 
   2   4  10     1114.37      889.17    351.64 o 
   4   4  10       53.55      -60.83    255.99 o 
   6   4  10      574.30      335.32    169.54 o 
   8   4  10       77.06      254.32    168.33 o 
  10   4  10      208.19      335.64    147.83 o 
  12   4  10       12.95      233.07    158.55 o 
   0   6  10      622.55      537.79    461.40 o 
   2   6  10       23.98       31.37    251.68 o 
   4   6  10      400.15      345.75    325.97 o 
   6   6  10       66.36      -38.62    130.15 o 
   8   6  10      212.44       86.13    131.44 o 
  10   6  10       38.60      206.32    138.58 o 
  12   6  10       96.78      -15.50    139.74 o 
   2   8  10      575.36      707.24    291.97 o 
   4   8  10       59.03      -36.43    245.78 o 
   6   8  10        4.36       94.05    131.92 o 
   8   8  10       59.24     -128.15    200.54 o 
  10   8  10      155.74      130.19    162.31 o 
  12   8  10      130.26      210.84    177.67 o 
   0  10  10       72.62     -174.10    302.72 o 
   2  10  10       25.69      160.65    220.10 o 
   4  10  10      166.57      180.75    202.13 o 
   6  10  10       76.51      239.63    139.05 o 
   8  10  10       14.16      149.13    151.64 o 
  10  10  10        2.20       33.14    118.12 o 
  12  10  10       73.11      160.30    133.41 o 
   2  12  10       23.10      408.61    259.86 o 
   4  12  10        9.48       79.95    182.99 o 
   6  12  10      133.45      121.10    135.31 o 
   8  12  10      129.01      240.76    160.05 o 
  10  12  10       50.87      116.08    125.28 o 
  12  12  10        9.48       99.47    105.71 o 
   0  14  10      126.18      650.11    391.92 o 
   2  14  10       57.89      342.77    251.68 o 
   4  14  10       16.76     -114.73    171.40 o 
   6  14  10       10.62      -50.93    119.95 o 
   8  14  10       31.80      109.03    110.60 o 
  10  14  10       10.26       73.00    138.59 o 
   2  16  10       15.42     -190.27    276.80 o 
   4  16  10      146.25     -168.28    234.30 o 
   6  16  10       17.92      131.32    148.73 o 
   8  16  10      208.66      258.45    114.03 o 
  10  16  10        5.11       -1.27    166.05 o 
   0  18  10      162.39       96.75    343.63 o 
   2  18  10      110.23      154.20    199.68 o 
   4  18  10        1.25     -179.67    179.67 o 
   6  18  10      104.20       52.90    182.03 o 
   8  18  10       28.16       34.66    143.75 o 
  10  18  10        0.43      292.02    184.59 o 
   2  20  10       14.81      183.03    208.26 o 
   4  20  10      165.55        0.21    185.74 o 
   6  20  10       57.46      244.26     96.29 o 
   8  20  10       60.07      -95.36    174.14 o 
  10  20  10       24.68      204.70    164.52 o 
   0  22  10       40.27       54.04    409.39 o 
   2  22  10      158.37       12.41    202.60 o 
   4  22  10      141.51      240.79    237.42 o 
   6  22  10       92.38      237.55    184.47 o 
   8  22  10       21.46      -88.93    187.19 o 
   2  24  10       28.22     -139.17    197.79 o 
   4  24  10      263.54      268.98    203.18 o 
   6  24  10       40.82     -173.19    203.67 o 
   8  24  10        3.32      279.82    205.57 o 
   0  26  10       73.47       28.72    245.75 o 
   2  26  10       17.27       30.22    173.63 o 
   4  26  10        9.99      -36.43    183.79 o 
   6  26  10        3.54      290.24    224.76 o 
   2  28  10       52.30      131.43    202.21 o 
   4  28  10        0.62       27.95    188.37 o 
   0  30  10      180.05       77.31    274.10 o 
   2  30  10       16.96     -289.36    293.63 o 
   1   1  11       46.97      328.15    299.60 o 
   3   1  11      382.38      515.88    334.26 o 
   5   1  11      279.29       17.74    210.43 o 
   7   1  11       39.10       32.31    164.03 o 
   9   1  11       19.07       41.35    152.42 o 
  11   1  11       12.06      -27.14    178.51 o 
   1   3  11       12.64      165.87    303.70 o 
   3   3  11      253.81      815.49    310.54 o 
   5   3  11       51.26      145.68    209.65 o 
   7   3  11       87.87      281.93    173.46 o 
   9   3  11       48.01      197.16    158.46 o 
  11   3  11       27.17      440.30    165.17 o 
   1   5  11      230.47      549.63    292.11 o 
   3   5  11      121.52     -125.04    255.57 o 
   5   5  11       98.33      264.15    212.11 o 
   7   5  11        4.47       -1.53    147.34 o 
   9   5  11       75.52      -34.00    138.52 o 
  11   5  11       73.75      280.08    186.84 o 
   1   7  11       55.45       -9.71    250.06 o 
   3   7  11      106.39       96.72    341.71 o 
   5   7  11        3.78        6.40    282.10 o 
   7   7  11      193.33      176.63    169.04 o 
   9   7  11       62.12     -126.52    152.08 o 
  11   7  11       36.75      184.94    148.42 o 
   1   9  11      156.23      203.17    282.39 o 
   3   9  11       13.75     -124.67    245.74 o 
   5   9  11       29.46        2.90    219.65 o 
   7   9  11      118.02      571.41    170.32 o 
   9   9  11       29.25        3.82    212.13 o 
  11   9  11       58.03      231.24    144.23 o 
   1  11  11       62.48     -242.37    265.69 o 
   3  11  11       12.55     -207.31    283.68 o 
   5  11  11       19.85      -13.85    242.22 o 
   7  11  11        8.66      141.60    142.21 o 
   9  11  11       19.57      214.61    167.34 o 
   1  13  11      100.79     -212.19    320.35 o 
   3  13  11       86.52      536.59    270.50 o 
   5  13  11      196.85      547.96    236.54 o 
   7  13  11        9.91       35.97    148.29 o 
   9  13  11       29.46      197.56    130.61 o 
   1  15  11       22.56      249.77    304.91 o 
   3  15  11       22.53      219.00    214.86 o 
   5  15  11       56.64      -47.19    200.13 o 
   7  15  11        5.08     -144.80    153.00 o 
   9  15  11       28.56      -46.68    104.94 o 
   1  17  11       11.55        9.06    291.27 o 
   3  17  11        0.46      237.46    229.88 o 
   5  17  11      125.60      295.96    240.47 o 
   7  17  11       16.49      163.94    116.22 o 
   9  17  11        4.84     -213.35    213.35 o 
   1  19  11       64.96     -333.35    333.35 o 
   3  19  11       11.71       71.57    200.49 o 
   5  19  11       72.32      312.63    216.66 o 
   7  19  11       27.18        7.57    209.02 o 
   1  21  11       46.59      195.82    231.33 o 
   3  21  11       34.90      -79.01    225.67 o 
   5  21  11       14.97      -62.45    196.09 o 
   7  21  11        3.30     -130.06    195.69 o 
   1  23  11        9.32      198.90    280.85 o 
   3  23  11       25.43      124.38    207.49 o 
   5  23  11        3.18     -260.41    260.41 o 
   1  25  11       38.33     -198.69    253.09 o 
   3  25  11       12.66      136.92    260.66 o 
   0   0  12      174.79     2002.85   1135.08 o 
   4   0  12       34.10      483.41    558.79 o 
   8   0  12       50.20     -171.48    259.83 o 
   2   2  12       61.82      -38.88    340.15 o 
   4   2  12       30.89     -270.89    278.56 o 
   6   2  12       56.99      -83.85    192.24 o 
   8   2  12        3.95       58.97    154.44 o 
   0   4  12      255.63      970.70    571.85 o 
   2   4  12        2.90     -185.28    282.30 o 
   4   4  12       38.45     -250.82    287.00 o 
   6   4  12        6.25      176.57    189.38 o 
   8   4  12        9.51      285.61    174.36 o 
   2   6  12       51.47     -176.27    275.04 o 
   4   6  12       42.77      227.30    278.23 o 
   6   6  12       12.44       32.69    158.48 o 
   8   6  12       33.21      -45.78    158.72 o 
   0   8  12       48.70       -7.14    387.21 o 
   2   8  12       32.77     -262.92    340.58 o 
   4   8  12       20.68     -233.36    233.36 o 
   6   8  12       23.45       42.61    170.59 o 
   8   8  12       12.17      139.77    158.59 o 
   2  10  12       11.68     -304.45    340.38 o 
   4  10  12        5.31       48.37    232.62 o 
   6  10  12       47.08       93.54    185.40 o 
   8  10  12       97.71      117.26    171.10 o 
   0  12  12       10.90     -449.34    449.34 o 
   2  12  12        9.62      353.49    332.15 o 
   4  12  12       13.49     -255.71    255.71 o 
   6  12  12       18.72      140.66    170.11 o 
   8  12  12       29.59       87.21    153.99 o 
   2  14  12       29.68     -230.47    322.10 o 
   4  14  12        0.59     -235.79    235.79 o 
   6  14  12       65.09       36.61    194.36 o 
   0  16  12       48.53      164.91    483.52 o 
   2  16  12       78.22     -119.94    269.43 o 
   4  16  12       10.33      133.26    276.86 o 
   6  16  12       72.61      331.98    200.45 o 
   2  18  12       73.75      156.05    236.18 o 
   4  18  12       26.70      148.56    217.81 o 
   0  20  12       87.60      916.98    537.87 o 
   2  20  12       42.05      366.11    244.29 o 
   4  20  12       28.06     -123.42    245.75 o 
   1   1  13      212.51      268.39    412.89 o 
   3   1  13      128.53      467.49    308.04 o 
   5   1  13       69.41      -59.79    173.53 o 
   1   3  13       91.23     -187.00    316.18 o 
   3   3  13       76.96     -367.63    496.75 o 
   5   3  13       36.83      213.34    247.81 o 
   1   5  13       28.73      559.87    413.64 o 
   3   5  13      125.66      191.12    345.69 o 
   5   5  13        7.10       69.21    196.49 o 
   1   7  13        9.06      520.86    333.78 o 
   3   7  13       85.34     -163.41    372.71 o 
   5   7  13       15.38     -165.11    198.80 o 
   1   9  13       18.93     -158.73    296.60 o 
   3   9  13       20.54     -346.93    346.93 o 
   5   9  13        6.11       48.97    208.63 o 
   1  11  13       13.31     -180.73    340.92 o 
   3  11  13       13.49       -2.86    315.75 o 
   1  13  13       82.52      365.55    358.17 o 
   3  13  13        2.23     -204.15    259.53 o 
   1  15  13       63.84      220.05    350.59 o 
                                                 
